# Supplementary material for: Cytotoxic T-Cell Trafficking Chemokine Profiles Correlate With Defined Mucosal Microbial Communities in Colorectal Cancer
Source: Front Immunol. 2021 Sep 1;12:715559. doi: 10.3389/fimmu.2021.715559 (PMC8442671; doi:10.3389/fimmu.2021.715559)
Supplement: Supplementary file 7 [file Table_1.xlsx]

## Sheet: Sheet1
OTU_ID	taxonomy	p-value (Wilcoxon)	q-value (FDR)	Higher in normal or tumor	positive rate in the normal tissue(%)	positive rate in the tumor tissue(%)
4184496	k__Bacteria;p__Fusobacteria;c__Fusobacteriia;o__Fusobacteriales;f__Fusobacteriaceae;g__Fusobacterium;s__	2.35266e-08	6.54039e-06	tumor	100	100
330908	k__Bacteria;p__Bacteroidetes;c__Bacteroidia;o__Bacteroidales;f__Bacteroidaceae;g__Bacteroides;s__fragilis	0.00119991	0.0215209	normal	100	100
2172721	k__Bacteria;p__Bacteroidetes;c__Bacteroidia;o__Bacteroidales;f__Bacteroidaceae;g__Bacteroides;s__uniformis	0.000387651	0.009797	normal	99	100
97151	k__Bacteria;p__Bacteroidetes;c__Bacteroidia;o__Bacteroidales;f__S24-7;g__;s__	1.64285e-06	0.000175659	normal	99	99
15712	k__Bacteria;p__Firmicutes;c__Erysipelotrichi;o__Erysipelotrichales;f__Erysipelotrichaceae;g__Clostridium;s__ramosum	1.62034e-05	0.000958413	normal	99	90
107895	k__Bacteria;p__Proteobacteria;c__Gammaproteobacteria;o__Xanthomonadales;f__Xanthomonadaceae;g__Stenotrophomonas;s__	8.13729e-05	0.0028635	tumor	98	98
583935	k__Bacteria;p__Bacteroidetes;c__Bacteroidia;o__Bacteroidales;f__Porphyromonadaceae;g__Parabacteroides;s__distasonis	7.90715e-05	0.00285479	normal	98	96
2971054	k__Bacteria;p__Cyanobacteria;c__Chloroplast;o__Streptophyta;f__;g__;s__	5.68608e-07	8.31963e-05	normal	97	96
1882280	k__Bacteria;p__Firmicutes;c__Bacilli;o__Lactobacillales;f__Lactobacillaceae;g__Lactobacillus;s__	0.00368521	0.0514818	tumor	97	92
4395884	k__Bacteria;p__Firmicutes;c__Clostridia;o__Clostridiales;f__[Tissierellaceae];g__Parvimonas;s__	0.0006151	0.0132556	tumor	96	95
176067	k__Bacteria;p__Firmicutes;c__Clostridia;o__Clostridiales;f__Lachnospiraceae;g__[Ruminococcus];s__	0.000518652	0.0119161	normal	94	92
4378492	k__Bacteria;p__Bacteroidetes;c__Bacteroidia;o__Bacteroidales;f__;g__;s__	3.68333e-05	0.00170661	normal	94	83
230403	k__Bacteria;p__Bacteroidetes;c__Bacteroidia;o__Bacteroidales;f__Rikenellaceae;g__;s__	7.12868e-05	0.00264236	normal	94	82
360605	k__Bacteria;p__Firmicutes;c__Erysipelotrichi;o__Erysipelotrichales;f__Erysipelotrichaceae;g__;s__	0.00594409	0.0694309	normal	93	88
299518	k__Bacteria;p__Verrucomicrobia;c__Verrucomicrobiae;o__Verrucomicrobiales;f__Verrucomicrobiaceae;g__Akkermansia;s__muciniphila	0.000620859	0.0132768	normal	91	69
402846	k__Bacteria;p__Proteobacteria;c__Deltaproteobacteria;o__Myxococcales;f__;g__;s__	0.000595908	0.0130443	normal	90	69
288184	k__Bacteria;p__Firmicutes;c__Bacilli;o__Turicibacterales;f__Turicibacteraceae;g__Turicibacter;s__	0.00271616	0.0412619	normal	90	68
4322378	k__Bacteria;p__Actinobacteria;c__Thermoleophilia;o__Gaiellales;f__Gaiellaceae;g__;s__	9.63094e-05	0.00322578	normal	89	74
260296	k__Bacteria;p__Firmicutes;c__Erysipelotrichi;o__Erysipelotrichales;f__Erysipelotrichaceae;g__Allobaculum;s__	6.19164e-08	1.32406e-05	normal	88	68
4226710	k__Bacteria;p__Proteobacteria;c__Alphaproteobacteria;o__Sphingomonadales;f__Sphingomonadaceae;g__Kaistobacter;s__	5.32714e-07	8.22748e-05	normal	87	70
147025	k__Bacteria;p__Proteobacteria;c__Alphaproteobacteria;o__Rhizobiales;f__Phyllobacteriaceae;g__Phyllobacterium;s__	3.14473e-06	0.000291412	normal	87	70
2355484	k__Bacteria;p__Proteobacteria;c__Alphaproteobacteria;o__Rhodospirillales;f__Rhodospirillaceae;g__;s__	0.000226736	0.00617965	normal	87	61
368139	k__Bacteria;p__Firmicutes;c__Clostridia;o__Clostridiales;f__Ruminococcaceae;g__Ruminococcus;s__bromii	0.00349371	0.0498077	normal	86	77
4424929	k__Bacteria;p__Bacteroidetes;c__[Saprospirae];o__[Saprospirales];f__Chitinophagaceae;g__;s__	0.000431275	0.0103357	normal	86	62
1089121	k__Bacteria;p__Actinobacteria;c__Actinobacteria;o__Actinomycetales;f__Actinomycetaceae;g__Actinomyces;s__	1.45966e-05	0.000882144	normal	83	67
1035136	k__Bacteria;p__Actinobacteria;c__Actinobacteria;o__Actinomycetales;f__Corynebacteriaceae;g__Corynebacterium;s__	8.93592e-05	0.00310523	normal	83	62
294595	k__Bacteria;p__Firmicutes;c__Bacilli;o__Lactobacillales;f__Streptococcaceae;g__Streptococcus;s__alactolyticus	0.00010955	0.00354127	normal	82	67
4403161	k__Bacteria;p__Proteobacteria;c__Gammaproteobacteria;o__Pseudomonadales;f__Moraxellaceae;g__Acinetobacter;s__	1.83182e-09	1.27311e-06	normal	82	47
241315	k__Bacteria;p__Proteobacteria;c__Alphaproteobacteria;o__Rhizobiales;f__Hyphomicrobiaceae;g__Rhodoplanes;s__	0.00367132	0.0518085	normal	81	58
256127	k__Bacteria;p__Proteobacteria;c__Alphaproteobacteria;o__Rhizobiales;f__;g__;s__	0.000492442	0.0116016	normal	81	56
786131	k__Bacteria;p__Bacteroidetes;c__Cytophagia;o__Cytophagales;f__Cytophagaceae;g__;s__	1.82216e-05	0.00101312	normal	80	65
1137375	k__Bacteria;p__Firmicutes;c__Clostridia;o__Clostridiales;f__Clostridiaceae;g__;s__	0.000135622	0.00405409	normal	80	64
4444621	k__Bacteria;p__Bacteroidetes;c__Sphingobacteriia;o__Sphingobacteriales;f__;g__;s__	0.000181083	0.00508496	normal	80	51
331717	k__Bacteria;p__Bacteroidetes;c__Bacteroidia;o__Bacteroidales;f__Bacteroidaceae;g__Bacteroides;s__acidifaciens	2.60305e-08	6.57861e-06	normal	80	38
638078	k__Bacteria;p__Acidobacteria;c__Acidobacteriia;o__Acidobacteriales;f__Koribacteraceae;g__;s__	5.57336e-05	0.0022455	normal	79	53
241487	k__Bacteria;p__Actinobacteria;c__Actinobacteria;o__Actinomycetales;f__;g__;s__	0.00301024	0.0447512	normal	79	48
204443	k__Bacteria;p__Acidobacteria;c__Solibacteres;o__Solibacterales;f__Solibacteraceae;g__CandidatusSolibacter;s__	0.000885325	0.0173324	normal	79	42
1105547	k__Bacteria;p__TM7;c__TM7-1;o__;f__;g__;s__	2.10407e-05	0.00112487	normal	79	37
4412019	k__Bacteria;p__Proteobacteria;c__Betaproteobacteria;o__Ellin6067;f__;g__;s__	4.05456e-05	0.00184782	normal	78	51
1080702	k__Bacteria;p__Actinobacteria;c__Actinobacteria;o__Actinomycetales;f__Propionibacteriaceae;g__Propionibacterium;s__acnes	4.18641e-06	0.000323284	normal	77	56
555926	k__Bacteria;p__Proteobacteria;c__Alphaproteobacteria;o__Ellin329;f__;g__;s__	0.00304215	0.0449849	normal	76	51
1024713	k__Bacteria;p__Acidobacteria;c__Acidobacteriia;o__Acidobacteriales;f__Koribacteraceae;g__CandidatusKoribacter;s__	3.14307e-06	0.000301302	normal	76	37
205391	k__Bacteria;p__Acidobacteria;c__Solibacteres;o__Solibacterales;f__;g__;s__	0.00127812	0.0226316	normal	75	50
4377343	k__Bacteria;p__Proteobacteria;c__Alphaproteobacteria;o__Caulobacterales;f__Caulobacteraceae;g__Phenylobacterium;s__	6.64446e-08	1.3194e-05	normal	75	43
303498	k__Bacteria;p__Actinobacteria;c__Coriobacteriia;o__Coriobacteriales;f__Coriobacteriaceae;g__;s__	0.000116317	0.00371681	normal	74	57
956283	k__Bacteria;p__Proteobacteria;c__Alphaproteobacteria;o__;f__;g__;s__	1.18011e-05	0.000745618	normal	74	35
814011	k__Bacteria;p__Proteobacteria;c__Betaproteobacteria;o__SC-I-84;f__;g__;s__	0.000206048	0.00567143	normal	73	49
1143306	k__Bacteria;p__Gemmatimonadetes;c__Gemmatimonadetes;o__;f__;g__;s__	0.000316066	0.0082118	normal	73	49
4399051	k__Bacteria;p__Proteobacteria;c__Gammaproteobacteria;o__Pseudomonadales;f__Moraxellaceae;g__Acinetobacter;s__lwoffii	1.70715e-05	0.000988725	normal	71	49
4282092	k__Bacteria;p__Bacteroidetes;c__Flavobacteriia;o__Flavobacteriales;f__[Weeksellaceae];g__Chryseobacterium;s__	3.27133e-05	0.00156798	normal	71	45
401717	k__Bacteria;p__TM7;c__TM7-3;o__CW040;f__F16;g__;s__	4.84757e-05	0.00207327	normal	71	42
198054	k__Bacteria;p__Firmicutes;c__Erysipelotrichi;o__Erysipelotrichales;f__Erysipelotrichaceae;g__[Eubacterium];s__dolichum	0.00590596	0.0695702	normal	70	59
4412014	k__Bacteria;p__Proteobacteria;c__Gammaproteobacteria;o__Xanthomonadales;f__Xanthomonadaceae;g__;s__	0.00490514	0.0622662	normal	70	41
167426	k__Bacteria;p__Gemmatimonadetes;c__Gemmatimonadetes;o__Gemmatimonadales;f__;g__;s__	3.1638e-09	1.25648e-06	normal	70	24
1046701	k__Bacteria;p__Proteobacteria;c__Gammaproteobacteria;o__Pseudomonadales;f__Moraxellaceae;g__Enhydrobacter;s__	0.008866	0.094798	normal	69	62
4405133	k__Bacteria;p__Bacteroidetes;c__[Saprospirae];o__[Saprospirales];f__Saprospiraceae;g__;s__	0.00735505	0.0814623	normal	69	52
303233	k__Bacteria;p__Proteobacteria;c__Alphaproteobacteria;o__Rhizobiales;f__Hyphomicrobiaceae;g__Devosia;s__	0.000415454	0.0101312	normal	69	41
1013060	k__Bacteria;p__Actinobacteria;c__Acidimicrobiia;o__Acidimicrobiales;f__EB1017;g__;s__	0.000650485	0.0136996	normal	69	36
209472	k__Bacteria;p__Bacteroidetes;c__Flavobacteriia;o__Flavobacteriales;f__[Weeksellaceae];g__Cloacibacterium;s__	1.18145e-06	0.000136851	normal	69	34
835202	k__Bacteria;p__Fusobacteria;c__Fusobacteriia;o__Fusobacteriales;f__Fusobacteriaceae;g__Cetobacterium;s__somerae	1.36158e-09	1.26173e-06	normal	69	26
4398655	k__Bacteria;p__Acidobacteria;c__Acidobacteriia;o__Acidobacteriales;f__Acidobacteriaceae;g__;s__	6.86688e-05	0.00257972	normal	68	32
2562090	k__Bacteria;p__Bacteroidetes;c__Flavobacteriia;o__Flavobacteriales;f__Flavobacteriaceae;g__Flavobacterium;s__	0.00012765	0.00398727	normal	68	31
1117026	k__Bacteria;p__Firmicutes;c__Bacilli;o__Lactobacillales;f__Lactobacillaceae;g__Lactobacillus;s__brevis	2.50463e-05	0.00124337	normal	67	46
4475573	k__Bacteria;p__Acidobacteria;c__iii1-8;o__DS-18;f__;g__;s__	0.000650775	0.0136027	normal	67	40
3942777	k__Bacteria;p__Proteobacteria;c__Gammaproteobacteria;o__Xanthomonadales;f__Xanthomonadaceae;g__Thermomonas;s__	1.07263e-06	0.000135541	normal	67	35
328708	k__Bacteria;p__Proteobacteria;c__Gammaproteobacteria;o__Pseudomonadales;f__Moraxellaceae;g__Acinetobacter;s__johnsonii	2.52828e-09	1.40572e-06	normal	67	21
742886	k__Bacteria;p__Proteobacteria;c__Gammaproteobacteria;o__Thiotrichales;f__Piscirickettsiaceae;g__;s__	0.00289668	0.0432945	normal	66	40
4295725	k__Bacteria;p__Proteobacteria;c__Gammaproteobacteria;o__Pseudomonadales;f__Moraxellaceae;g__Psychrobacter;s__sanguinis	2.7467e-09	1.27264e-06	normal	66	15
995035	k__Bacteria;p__Proteobacteria;c__Gammaproteobacteria;o__Pseudomonadales;f__Moraxellaceae;g__Moraxella;s__	6.42767e-06	0.000470235	normal	65	49
727546	k__Bacteria;p__Acidobacteria;c__[Chloracidobacteria];o__RB41;f__;g__;s__	0.00149015	0.0255717	normal	65	36
336616	k__Bacteria;p__Proteobacteria;c__Alphaproteobacteria;o__Caulobacterales;f__Caulobacteraceae;g__Brevundimonas;s__vesicularis	0.000646682	0.0137235	normal	65	35
205916	k__Bacteria;p__Firmicutes;c__Clostridia;o__Clostridiales;f__Lachnospiraceae;g__Clostridium;s__hathewayi	0.000596697	0.0129595	tumor	64	77
4311464	k__Bacteria;p__Proteobacteria;c__Deltaproteobacteria;o__Desulfuromonadales;f__Geobacteraceae;g__Geobacter;s__	0.00392881	0.0540697	normal	64	38
110756	k__Bacteria;p__Verrucomicrobia;c__[Pedosphaerae];o__[Pedosphaerales];f__;g__;s__	0.00483379	0.061926	normal	64	36
105885	k__Bacteria;p__Proteobacteria;c__Gammaproteobacteria;o__Pseudomonadales;f__Moraxellaceae;g__Psychrobacter;s__	1.4461e-08	4.46684e-06	normal	64	17
4327501	k__Bacteria;p__Proteobacteria;c__Gammaproteobacteria;o__Pseudomonadales;f__Pseudomonadaceae;g__Pseudomonas;s__	0.000132608	0.00405111	normal	63	34
620656	k__Bacteria;p__Bacteroidetes;c__[Saprospirae];o__[Saprospirales];f__Chitinophagaceae;g__Flavisolibacter;s__	3.66183e-06	0.000290854	normal	63	25
780288	k__Bacteria;p__Proteobacteria;c__Gammaproteobacteria;o__Pseudomonadales;f__Pseudomonadaceae;g__Pseudomonas;s__veronii	1.24995e-06	0.000138994	normal	63	22
144201	k__Bacteria;p__Cyanobacteria;c__4C0d-2;o__YS2;f__;g__;s__	0.000908025	0.0176525	normal	62	29
4412017	k__Bacteria;p__Gemmatimonadetes;c__Gemmatimonadetes;o__Ellin5290;f__;g__;s__	4.67496e-05	0.00203069	normal	62	28
1017020	k__Bacteria;p__Firmicutes;c__Bacilli;o__Bacillales;f__Listeriaceae;g__Brochothrix;s__	1.08263e-09	1.50485e-06	normal	62	15
580763	k__Bacteria;p__Firmicutes;c__Clostridia;o__Clostridiales;f__Symbiobacteriaceae;g__Symbiobacterium;s__	2.36388e-10	6.5716e-07	normal	62	13
4415983	k__Bacteria;p__Gemmatimonadetes;c__Gemm-5;o__;f__;g__;s__	0.000107341	0.00351069	normal	61	32
3232050	k__Bacteria;p__Verrucomicrobia;c__[Pedosphaerae];o__[Pedosphaerales];f__Ellin515;g__;s__	0.00225893	0.0362996	normal	61	31
4406945	k__Bacteria;p__Chlorobi;c__Ignavibacteria;o__Ignavibacteriales;f__Ignavibacteriaceae;g__;s__	1.15342e-05	0.000745701	normal	60	23
1129531	k__Bacteria;p__WPS-2;c__;o__;f__;g__;s__	0.00198784	0.0326994	normal	59	37
820758	k__Bacteria;p__Proteobacteria;c__Gammaproteobacteria;o__Xanthomonadales;f__Sinobacteraceae;g__Steroidobacter;s__	0.00106508	0.0194798	normal	59	30
1871	k__Bacteria;p__Deferribacteres;c__Deferribacteres;o__Deferribacterales;f__Deferribacteraceae;g__Mucispirillum;s__schaedleri	0.000934931	0.0178021	normal	59	25
1115600	k__Bacteria;p__Proteobacteria;c__Deltaproteobacteria;o__Myxococcales;f__Nannocystaceae;g__Plesiocystis;s__	3.99645e-09	1.38877e-06	normal	59	18
953724	k__Bacteria;p__Verrucomicrobia;c__Opitutae;o__Opitutales;f__Opitutaceae;g__Opitutus;s__	1.02433e-05	0.000694543	normal	58	24
762273	k__Bacteria;p__Bacteroidetes;c__Flavobacteriia;o__Flavobacteriales;f__Flavobacteriaceae;g__;s__	3.5771e-06	0.00029248	normal	58	17
587488	k__Bacteria;p__TM7;c__TM7-3;o__;f__;g__;s__	0.00167882	0.0284581	normal	57	43
1531100	k__Bacteria;p__Proteobacteria;c__Gammaproteobacteria;o__Xanthomonadales;f__Xanthomonadaceae;g__Stenotrophomonas;s__geniculata	0.00161686	0.0275759	normal	57	38
433883	k__Bacteria;p__Actinobacteria;c__Actinobacteria;o__Actinomycetales;f__Nocardioidaceae;g__;s__	0.00110818	0.0201356	tumor	57	30
90624	k__Bacteria;p__Cyanobacteria;c__4C0d-2;o__MLE1-12;f__;g__;s__	2.62164e-06	0.000260292	normal	57	25
536893	k__Bacteria;p__Gemmatimonadetes;c__Gemmatimonadetes;o__Gemmatimonadales;f__Ellin5301;g__;s__	6.39195e-05	0.0024342	normal	57	23
1058761	k__Bacteria;p__Proteobacteria;c__Deltaproteobacteria;o__MIZ46;f__;g__;s__	1.78758e-05	0.00101418	normal	57	22
4412013	k__Bacteria;p__Gemmatimonadetes;c__Gemmatimonadetes;o__N1423WL;f__;g__;s__	1.01314e-05	0.000704135	normal	57	21
196781	k__Bacteria;p__Bacteroidetes;c__Bacteroidia;o__Bacteroidales;f__Bacteroidaceae;g__Bacteroides;s__eggerthii	0.00408603	0.0554106	normal	56	31
715065	k__Bacteria;p__Chloroflexi;c__TK17;o__mle1-48;f__;g__;s__	0.0034755	0.0498036	normal	56	29
4478152	k__Bacteria;p__Proteobacteria;c__Gammaproteobacteria;o__Legionellales;f__Coxiellaceae;g__;s__	0.00475773	0.0615186	normal	55	31
1042479	k__Bacteria;p__Bacteroidetes;c__Bacteroidia;o__Bacteroidales;f__Prevotellaceae;g__Prevotella;s__melaninogenica	0.00261319	0.0403592	normal	54	39
4413987	k__Bacteria;p__Firmicutes;c__Clostridia;o__Clostridiales;f__Veillonellaceae;g__Selenomonas;s__	7.88955e-05	0.00288592	tumor	53	65
48977	k__Bacteria;p__Proteobacteria;c__Gammaproteobacteria;o__Pseudomonadales;f__Moraxellaceae;g__Acinetobacter;s__guillouiae	0.00700616	0.0785368	normal	53	37
174689	k__Bacteria;p__Chloroflexi;c__Anaerolineae;o__GCA004;f__;g__;s__	0.00717619	0.0797992	tumor	53	33
828183	k__Bacteria;p__[Thermi];c__Deinococci;o__Deinococcales;f__Trueperaceae;g__B-42;s__	3.16371e-06	0.000283714	normal	53	16
848410	k__Bacteria;p__Proteobacteria;c__Alphaproteobacteria;o__Caulobacterales;f__Caulobacteraceae;g__;s__	0.000595334	0.0131351	normal	52	17
4482804	k__Bacteria;p__Actinobacteria;c__Actinobacteria;o__Actinomycetales;f__Micrococcaceae;g__Rothia;s__mucilaginosa	0.00676005	0.0767058	normal	51	35
131487	k__Bacteria;p__Chloroflexi;c__Ktedonobacteria;o__JG30-KF-AS9;f__;g__;s__	0.00634518	0.0728909	normal	51	30
579933	k__Bacteria;p__Bacteroidetes;c__Flavobacteriia;o__Flavobacteriales;f__Flavobacteriaceae;g__Myroides;s__odoratimimus	1.08086e-06	0.000130643	normal	51	10
1060172	k__Bacteria;p__Cyanobacteria;c__ML635J-21;o__;f__;g__;s__	2.50432e-05	0.00126582	normal	50	14
220025	k__Bacteria;p__Proteobacteria;c__Deltaproteobacteria;o__Myxococcales;f__Myxococcaceae;g__;s__	0.000165592	0.00474583	normal	49	18
198623	k__Bacteria;p__Proteobacteria;c__Gammaproteobacteria;o__Pseudomonadales;f__Pseudomonadaceae;g__Pseudomonas;s__fragi	1.04673e-07	1.71171e-05	normal	49	12
4321079	k__Bacteria;p__Proteobacteria;c__Alphaproteobacteria;o__Sphingomonadales;f__Sphingomonadaceae;g__Sphingomonas;s__	0.000855904	0.0168753	normal	48	27
2191697	k__Bacteria;p__Chlorobi;c__OPB56;o__;f__;g__;s__	0.000940762	0.0177913	normal	48	25
266455	k__Bacteria;p__Proteobacteria;c__Gammaproteobacteria;o__Xanthomonadales;f__Xanthomonadaceae;g__Luteimonas;s__	5.13708e-06	0.000385975	normal	48	16
4459960	k__Bacteria;p__Firmicutes;c__Clostridia;o__Clostridiales;f__Lachnospiraceae;g__Clostridium;s__aldenense	0.00798002	0.0876856	tumor	47	61
4415981	k__Bacteria;p__Gemmatimonadetes;c__Gemm-3;o__;f__;g__;s__	0.00479731	0.0617432	normal	47	28
361337	k__Bacteria;p__Proteobacteria;c__Alphaproteobacteria;o__Rhizobiales;f__Methylobacteriaceae;g__Methylobacterium;s__adhaesivum	0.00340476	0.0490427	tumor	46	28
1133950	k__Bacteria;p__[Thermi];c__Deinococci;o__Deinococcales;f__Deinococcaceae;g__Deinococcus;s__	0.00129563	0.0227966	normal	46	25
575472	k__Bacteria;p__Bacteroidetes;c__Flavobacteriia;o__Flavobacteriales;f__Cryomorphaceae;g__;s__	0.00597888	0.0695451	normal	46	24
2529160	k__Bacteria;p__Bacteroidetes;c__Bacteroidia;o__Bacteroidales;f__Rikenellaceae;g__Rikenella;s__	0.000828657	0.0164548	normal	46	16
334533	k__Bacteria;p__Proteobacteria;c__Gammaproteobacteria;o__Vibrionales;f__Vibrionaceae;g__Photobacterium;s__	8.47941e-08	1.4733e-05	normal	46	7
157249	k__Bacteria;p__Firmicutes;c__Bacilli;o__Bacillales;f__Paenibacillaceae;g__Paenibacillus;s__	0.00534942	0.0655127	normal	45	24
263579	k__Bacteria;p__Proteobacteria;c__Deltaproteobacteria;o__Myxococcales;f__Myxococcaceae;g__Anaeromyxobacter;s__	0.00134718	0.0235545	normal	45	23
4412015	k__Bacteria;p__Acidobacteria;c__Sva0725;o__Sva0725;f__;g__;s__	0.00591594	0.0693937	normal	44	26
242142	k__Bacteria;p__Proteobacteria;c__Deltaproteobacteria;o__Myxococcales;f__OM27;g__;s__	0.00377918	0.0525306	normal	44	21
207645	k__Bacteria;p__OD1;c__SM2F11;o__;f__;g__;s__	1.72582e-06	0.000177695	normal	43	12
4347829	k__Bacteria;p__Bacteroidetes;c__Bacteroidia;o__Bacteroidales;f__[Barnesiellaceae];g__Barnesiella;s__viscericola	1.99967e-05	0.00109002	normal	43	12
232223	k__Bacteria;p__Proteobacteria;c__Alphaproteobacteria;o__Rickettsiales;f__;g__;s__	0.00501549	0.0628066	normal	42	26
242141	k__Bacteria;p__Bacteroidetes;c__Bacteroidia;o__Bacteroidales;f__Porphyromonadaceae;g__Paludibacter;s__	0.0023455	0.037474	normal	42	22
114305	k__Bacteria;p__Chlorobi;c__;o__;f__;g__;s__	0.000945544	0.0177609	normal	42	15
1009036	k__Bacteria;p__Firmicutes;c__Clostridia;o__Clostridiales;f__Lachnospiraceae;g__Lachnoanaerobaculum;s__orale	8.29038e-07	0.000115236	tumor	41	54
554710	k__Bacteria;p__Proteobacteria;c__Gammaproteobacteria;o__Enterobacteriales;f__Enterobacteriaceae;g__Buchnera;s__	0.00395693	0.0541885	normal	41	25
32711	k__Bacteria;p__Armatimonadetes;c__0319-6E2;o__;f__;g__;s__	0.00547604	0.0664777	normal	41	18
28400	k__Bacteria;p__Proteobacteria;c__Gammaproteobacteria;o__Alteromonadales;f__Shewanellaceae;g__Shewanella;s__algae	5.21636e-05	0.00213257	tumor	40	50
751728	k__Bacteria;p__Bacteroidetes;c__Bacteroidia;o__Bacteroidales;f__SB-1;g__;s__	0.00455301	0.0594242	normal	40	20
4376803	k__Bacteria;p__Proteobacteria;c__Gammaproteobacteria;o__Pseudomonadales;f__Pseudomonadaceae;g__Pseudomonas;s__stutzeri	0.00210858	0.0342798	normal	40	18
3927146	k__Bacteria;p__Proteobacteria;c__Deltaproteobacteria;o__Spirobacillales;f__;g__;s__	0.00090852	0.0175395	normal	39	16
24148	k__Bacteria;p__Bacteroidetes;c__Sphingobacteriia;o__Sphingobacteriales;f__Sphingobacteriaceae;g__Pedobacter;s__	2.29998e-05	0.0012064	normal	39	13
142699	k__Bacteria;p__Proteobacteria;c__Betaproteobacteria;o__Tremblayales;f__;g__;s__	0.00657974	0.0749659	normal	38	21
2621281	k__Bacteria;p__Bacteroidetes;c__Flavobacteriia;o__Flavobacteriales;f__Flavobacteriaceae;g__Flavobacterium;s__succinicans	0.000187559	0.00521415	normal	38	18
822582	k__Bacteria;p__Proteobacteria;c__Betaproteobacteria;o__Rhodocyclales;f__Rhodocyclaceae;g__Dok59;s__	5.169e-05	0.00214475	normal	38	12
4473226	k__Bacteria;p__Bacteroidetes;c__Flavobacteriia;o__Flavobacteriales;f__Flavobacteriaceae;g__Capnocytophaga;s__	0.000268838	0.00705067	normal	38	11
470117	k__Bacteria;p__Firmicutes;c__Clostridia;o__Clostridiales;f__Ruminococcaceae;g__Clostridium;s__methylpentosum	0.00487994	0.0622304	normal	37	22
574614	k__Bacteria;p__Actinobacteria;c__Actinobacteria;o__Actinomycetales;f__Nocardioidaceae;g__Kribbella;s__	0.000360906	0.00920476	normal	37	17
4282096	k__Bacteria;p__Firmicutes;c__Bacilli;o__Bacillales;f__;g__;s__	0.00558683	0.0669456	normal	37	15
304382	k__Bacteria;p__Proteobacteria;c__Deltaproteobacteria;o__Desulfovibrionales;f__Desulfovibrionaceae;g__Desulfovibrio;s__C21_c20	0.00174735	0.0294402	normal	37	14
191700	k__Bacteria;p__Firmicutes;c__Erysipelotrichi;o__Erysipelotrichales;f__Erysipelotrichaceae;g__Coprobacillus;s__	9.61094e-05	0.00325834	normal	37	12
2210671	k__Bacteria;p__Proteobacteria;c__Alphaproteobacteria;o__Rickettsiales;f__mitochondria;g__Nicotiana;s__tabacum	0.000425311	0.0102814	normal	37	10
4454005	k__Bacteria;p__Proteobacteria;c__Betaproteobacteria;o__Burkholderiales;f__Comamonadaceae;g__Comamonas;s__	0.000721166	0.0146339	normal	36	20
279844	k__Bacteria;p__Proteobacteria;c__Deltaproteobacteria;o__DTB120;f__;g__;s__	9.80562e-07	0.000129808	normal	36	4
4303502	k__Bacteria;p__Firmicutes;c__Clostridia;o__Clostridiales;f__Peptococcaceae;g__Peptococcus;s__	0.00254347	0.039502	tumor	35	46
560868	k__Bacteria;p__Proteobacteria;c__Gammaproteobacteria;o__Pasteurellales;f__Pasteurellaceae;g__Haemophilus;s__parasuis	0.00923551	0.0983705	normal	35	25
842322	k__Bacteria;p__Acidobacteria;c__Solibacteres;o__Solibacterales;f__Solibacteraceae;g__;s__	0.00629415	0.0729072	tumor	35	13
4027697	k__Bacteria;p__Firmicutes;c__Clostridia;o__Natranaerobiales;f__ML1228J-1;g__;s__	3.36774e-06	0.000283706	normal	35	6
10703	k__Bacteria;p__Proteobacteria;c__Deltaproteobacteria;o__NB1-j;f__;g__;s__	0.00685041	0.0771018	normal	34	16
712582	k__Bacteria;p__Fibrobacteres;c__Fibrobacteria;o__258ds10;f__;g__;s__	0.00040323	0.00992016	normal	34	15
260316	k__Bacteria;p__Elusimicrobia;c__Elusimicrobia;o__Elusimicrobiales;f__;g__;s__	0.0014617	0.025397	normal	34	13
240352	k__Bacteria;p__Proteobacteria;c__Alphaproteobacteria;o__Rhizobiales;f__Bradyrhizobiaceae;g__Bradyrhizobium;s__	0.000393255	0.00984909	normal	33	15
306947	k__Bacteria;p__Bacteroidetes;c__Cytophagia;o__Cytophagales;f__Cyclobacteriaceae;g__;s__	0.0018662	0.0312533	normal	33	14
942894	k__Bacteria;p__Bacteroidetes;c__Flavobacteriia;o__Flavobacteriales;f__Cryomorphaceae;g__Fluviicola;s__	0.00558683	0.0672355	normal	33	14
818562	k__Bacteria;p__Proteobacteria;c__Alphaproteobacteria;o__Rhodospirillales;f__Rhodospirillaceae;g__Azospirillum;s__	4.33584e-05	0.00194413	normal	33	10
1435	k__Bacteria;p__Armatimonadetes;c__Chthonomonadetes;o__SJA-22;f__;g__;s__	0.00573283	0.0678182	normal	32	9
277873	k__Bacteria;p__Bacteroidetes;c__Flavobacteriia;o__Flavobacteriales;f__Flavobacteriaceae;g__Salinimicrobium;s__	4.86484e-05	0.00204913	normal	32	6
806201	k__Bacteria;p__Proteobacteria;c__Alphaproteobacteria;o__Rhizobiales;f__Phyllobacteriaceae;g__Mesorhizobium;s__	0.00629415	0.0726047	normal	31	17
396826	k__Bacteria;p__Firmicutes;c__Clostridia;o__Clostridiales;f__Clostridiaceae;g__CandidatusArthromitus;s__	0.000930095	0.0178322	normal	31	12
2460986	k__Bacteria;p__Bacteroidetes;c__[Rhodothermi];o__[Rhodothermales];f__Rhodothermaceae;g__;s__	0.0028182	0.0423492	normal	31	12
1140810	k__Bacteria;p__Actinobacteria;c__Actinobacteria;o__Actinomycetales;f__Thermomonosporaceae;g__Actinomadura;s__vinacea	0.0049205	0.0621772	normal	31	9
251145	k__Bacteria;p__Chloroflexi;c__Chloroflexi;o__Chloroflexales;f__FFCH7168;g__;s__	1.13554e-05	0.000751619	normal	31	5
1143902	k__Bacteria;p__Actinobacteria;c__Actinobacteria;o__Actinomycetales;f__Micromonosporaceae;g__Rugosimonospora;s__acidiphila	0.000142393	0.00412346	normal	30	9
338160	k__Bacteria;p__Proteobacteria;c__Betaproteobacteria;o__Burkholderiales;f__Comamonadaceae;g__Tepidimonas;s__	0.0087759	0.094562	normal	30	9
559089	k__Bacteria;p__Acidobacteria;c__Solibacteres;o__Solibacterales;f__AKIW659;g__;s__	0.000258215	0.0069023	normal	30	6
537921	k__Bacteria;p__Firmicutes;c__Clostridia;o__Clostridiales;f__Lachnospiraceae;g__Catonella;s__	0.00336668	0.0487468	tumor	29	34
2460828	k__Bacteria;p__Proteobacteria;c__Deltaproteobacteria;o__Myxococcales;f__Cystobacterineae;g__;s__	0.00402192	0.0548085	normal	29	15
4352421	k__Bacteria;p__Proteobacteria;c__Betaproteobacteria;o__Burkholderiales;f__Burkholderiaceae;g__Lautropia;s__	0.000176255	0.00499987	normal	29	11
1140350	k__Bacteria;p__Bacteroidetes;c__Flavobacteriia;o__Flavobacteriales;f__[Weeksellaceae];g__Wautersiella;s__	0.000505165	0.011703	normal	29	3
386273	k__Bacteria;p__Proteobacteria;c__Epsilonproteobacteria;o__Campylobacterales;f__Campylobacteraceae;g__Campylobacter;s__ureolyticus	8.00624e-08	1.48382e-05	tumor	28	53
718565	k__Bacteria;p__Firmicutes;c__Clostridia;o__Clostridiales;f__Lachnospiraceae;g__Oribacterium;s__	2.90784e-05	0.00141821	tumor	27	47
312923	k__Bacteria;p__Elusimicrobia;c__Elusimicrobia;o__IIb;f__;g__;s__	0.00118249	0.0213463	normal	27	11
1129328	k__Bacteria;p__Proteobacteria;c__Gammaproteobacteria;o__Enterobacteriales;f__Enterobacteriaceae;g__Providencia;s__	0.00216489	0.0349907	normal	27	9
242437	k__Bacteria;p__Actinobacteria;c__Actinobacteria;o__Actinomycetales;f__Microbacteriaceae;g__Clavibacter;s__	0.00536179	0.0653762	normal	26	11
590404	k__Bacteria;p__Bacteroidetes;c__Flavobacteriia;o__Flavobacteriales;f__[Weeksellaceae];g__Elizabethkingia;s__	0.000227131	0.00613034	normal	26	4
4317198	k__Bacteria;p__Chloroflexi;c__Ktedonobacteria;o__;f__;g__;s__	0.000994	0.0185458	normal	25	10
2250582	k__Bacteria;p__BRC1;c__PRR-11;o__;f__;g__;s__	0.0057253	0.0680185	normal	25	10
4091971	k__Bacteria;p__Proteobacteria;c__Betaproteobacteria;o__Burkholderiales;f__Comamonadaceae;g__Delftia;s__	7.96415e-05	0.00283851	normal	25	8
662734	k__Bacteria;p__Actinobacteria;c__Actinobacteria;o__Actinomycetales;f__Propionibacteriaceae;g__;s__	0.0051689	0.063582	normal	25	8
4421622	k__Bacteria;p__Tenericutes;c__Mollicutes;o__Acholeplasmatales;f__Acholeplasmataceae;g__Acholeplasma;s__	0.000771217	0.0154243	normal	25	6
3076015	k__Bacteria;p__Proteobacteria;c__Gammaproteobacteria;o__Pseudomonadales;f__Moraxellaceae;g__Psychrobacter;s__marincola	0.00210526	0.0344272	normal	25	6
227900	k__Bacteria;p__Bacteroidetes;c__Bacteroidia;o__Bacteroidales;f__Porphyromonadaceae;g__Dysgonomonas;s__	8.9775e-05	0.00308117	normal	25	3
4423778	k__Bacteria;p__Firmicutes;c__Clostridia;o__Clostridiales;f__Peptococcaceae;g__Desulfosporosinus;s__meridiei	0.000132161	0.00408232	normal	25	3
4384161	k__Bacteria;p__Firmicutes;c__Bacilli;o__Bacillales;f__Paenibacillaceae;g__Ammoniphilus;s__	0.00510702	0.0633818	normal	24	7
4445329	k__Bacteria;p__Proteobacteria;c__Alphaproteobacteria;o__Rhizobiales;f__Aurantimonadaceae;g__;s__	0.000260409	0.00689463	normal	24	4
742937	k__Bacteria;p__Firmicutes;c__Clostridia;o__Clostridiales;f__[Mogibacteriaceae];g__Anaerovorax;s__	0.00474792	0.0616786	normal	24	4
27993	k__Bacteria;p__[Thermi];c__Deinococci;o__Thermales;f__Thermaceae;g__Thermus;s__	0.000591298	0.0131505	normal	24	3
773541	k__Bacteria;p__Firmicutes;c__Bacilli;o__Bacillales;f__Bacillaceae;g__Virgibacillus;s__	0.00411512	0.0555342	normal	23	9
148528	k__Bacteria;p__Proteobacteria;c__Alphaproteobacteria;o__Caulobacterales;f__Caulobacteraceae;g__Caulobacter;s__henricii	0.00382834	0.0529491	normal	23	8
4475432	k__Bacteria;p__Proteobacteria;c__Deltaproteobacteria;o__Desulfobacterales;f__Desulfobacteraceae;g__;s__	0.00246872	0.0389945	normal	23	7
526399	k__Bacteria;p__Bacteroidetes;c__Bacteroidia;o__Bacteroidales;f__Bacteroidaceae;g__5-7N15;s__	0.000526647	0.0120006	normal	23	3
4359317	k__Bacteria;p__Firmicutes;c__Bacilli;o__Lactobacillales;f__Streptococcaceae;g__Streptococcus;s__minor	0.000402775	0.00999745	normal	23	2
588981	k__Bacteria;p__Actinobacteria;c__Actinobacteria;o__Actinomycetales;f__Intrasporangiaceae;g__Terracoccus;s__	0.00442127	0.059092	tumor	22	10
186184	k__Bacteria;p__Actinobacteria;c__Actinobacteria;o__Actinomycetales;f__Streptomycetaceae;g__Streptomyces;s__mirabilis	0.0088262	0.0947368	normal	22	10
562879	k__Bacteria;p__Proteobacteria;c__Betaproteobacteria;o__Nitrosomonadales;f__Nitrosomonadaceae;g__;s__	0.000494672	0.0115562	normal	22	8
560863	k__Bacteria;p__Firmicutes;c__Clostridia;o__Clostridiales;f__Peptococcaceae;g__Desulfosporosinus;s__	0.000545135	0.0123209	normal	22	4
151986	k__Bacteria;p__Firmicutes;c__Clostridia;o__Clostridiales;f__Clostridiaceae;g__Caloramator;s__	0.00712809	0.0795827	normal	21	7
842284	k__Bacteria;p__Proteobacteria;c__Gammaproteobacteria;o__Xanthomonadales;f__Xanthomonadaceae;g__Dyella;s__	0.000136341	0.00403221	normal	21	4
1126064	k__Bacteria;p__Acidobacteria;c__Acidobacteriia;o__Acidobacteriales;f__Koribacteraceae;g__CandidatusKoribacter;s__versatilis	0.000658076	0.0135515	normal	21	4
200014	k__Bacteria;p__Actinobacteria;c__Actinobacteria;o__Actinomycetales;f__Micromonosporaceae;g__Pilimelia;s__	0.00364884	0.051754	normal	20	10
4408001	k__Bacteria;p__Proteobacteria;c__Betaproteobacteria;o__Neisseriales;f__Neisseriaceae;g__;s__	0.00683281	0.0772163	normal	20	6
282529	k__Bacteria;p__Chlorobi;c__BSV26;o__VC38;f__;g__;s__	0.00564429	0.0673439	normal	19	6
560432	k__Bacteria;p__Armatimonadetes;c__[Fimbriimonadia];o__[Fimbriimonadales];f__[Fimbriimonadaceae];g__;s__	0.00868521	0.094316	normal	19	4
591601	k__Bacteria;p__WS3;c__PRR-12;o__GN03;f__;g__;s__	0.00511105	0.0631498	normal	19	2
3562528	k__Bacteria;p__Proteobacteria;c__Gammaproteobacteria;o__Pasteurellales;f__Pasteurellaceae;g__Bibersteinia;s__trehalosi	0.00068061	0.0139125	normal	19	1
4377346	k__Bacteria;p__Proteobacteria;c__Alphaproteobacteria;o__Rhizobiales;f__Xanthobacteraceae;g__Xanthobacter;s__	0.00549121	0.066372	normal	16	3
558287	k__Bacteria;p__Bacteroidetes;c__Sphingobacteriia;o__Sphingobacteriales;f__Sphingobacteriaceae;g__Sphingobacterium;s__faecium	0.00328584	0.0478253	normal	16	2
4328034	k__Bacteria;p__Chloroflexi;c__Anaerolineae;o__SBR1031;f__SHA-31;g__;s__	0.000654958	0.0135879	normal	15	1
4311074	k__Bacteria;p__Actinobacteria;c__Actinobacteria;o__Actinomycetales;f__Nocardiaceae;g__;s__	0.00270771	0.0413595	normal	14	2
227797	k__Bacteria;p__Proteobacteria;c__Deltaproteobacteria;o__PB19;f__;g__;s__	0.00451405	0.0594743	normal	14	2
4267879	k__Bacteria;p__OP3;c__BD4-9;o__;f__;g__;s__	0.00640649	0.0732924	normal	13	4
1908813	k__Bacteria;p__Firmicutes;c__Clostridia;o__Clostridiales;f__Symbiobacteriaceae;g__;s__	0.00146977	0.0253787	normal	13	2
836917	k__Bacteria;p__Bacteroidetes;c__Bacteroidia;o__Bacteroidales;f__Marinilabiaceae;g__Cytophaga;s__xylanolytica	0.0042857	0.0575567	normal	13	1
563323	k__Bacteria;p__Spirochaetes;c__Spirochaetes;o__Spirochaetales;f__Spirochaetaceae;g__Treponema;s__socranskii	0.00868521	0.093949	tumor	10	17
323981	k__Bacteria;p__Firmicutes;c__Bacilli;o__Bacillales;f__[Thermicanaceae];g__Thermicanus;s__	0.00443909	0.0590463	normal	10	1
4459099	k__Bacteria;p__Firmicutes;c__Clostridia;o__Halanaerobiales;f__;g__;s__	0.00443909	0.0587651	normal	10	1
4331123	k__Bacteria;p__WS4;c__;o__;f__;g__;s__	0.00506203	0.0631052	normal	10	1
