# Supplementary material for: Cytotoxic T-Cell Trafficking Chemokine Profiles Correlate With Defined Mucosal Microbial Communities in Colorectal Cancer
Source: Front Immunol. 2021 Sep 1;12:715559. doi: 10.3389/fimmu.2021.715559 (PMC8442671; doi:10.3389/fimmu.2021.715559)
Supplement: Supplementary file 8 [file Table_2.xlsx]

## Sheet: Sheet1
Genus	p-value (Wilcoxon)	q-value (FDR)	Higher in normal or tumor	positive rate in the normal tissue(%)	positive rate in the tumor tissue(%)
k__Bacteria;p__Proteobacteria;c__Gammaproteobacteria;o__Pseudomonadales;f__Moraxellaceae;g__Psychrobacter	2.82677e-10	2.92712e-07	normal	78	31
k__Bacteria;p__Firmicutes;c__Clostridia;o__Clostridiales;f__Symbiobacteriaceae;g__Symbiobacterium	2.26573e-10	4.69232e-07	normal	62	13
k__Bacteria;p__Fusobacteria;c__Fusobacteriia;o__Fusobacteriales;f__Fusobacteriaceae;g__Cetobacterium	1.36158e-09	7.04958e-07	normal	69	26
k__Bacteria;p__Firmicutes;c__Bacilli;o__Bacillales;f__Listeriaceae;g__Brochothrix	1.08263e-09	7.47373e-07	normal	62	15
k__Bacteria;p__Gemmatimonadetes;c__Gemmatimonadetes;o__Gemmatimonadales;f__;g__	3.1638e-09	1.31045e-06	normal	70	24
k__Bacteria;p__Proteobacteria;c__Deltaproteobacteria;o__Myxococcales;f__Nannocystaceae;g__Plesiocystis	3.99645e-09	1.37944e-06	normal	59	18
k__Bacteria;p__Fusobacteria;c__Fusobacteriia;o__Fusobacteriales;f__Fusobacteriaceae;g__Fusobacterium	2.35266e-08	6.09044e-06	tumor	100	100
k__Bacteria;p__Proteobacteria;c__Gammaproteobacteria;o__Pseudomonadales;f__Moraxellaceae;g__Acinetobacter	2.07768e-08	6.14697e-06	normal	96	96
k__Bacteria;p__Proteobacteria;c__Gammaproteobacteria;o__Vibrionales;f__Vibrionaceae;g__Photobacterium	3.22886e-08	7.42996e-06	normal	49	11
k__Bacteria;p__Proteobacteria;c__Alphaproteobacteria;o__Caulobacterales;f__Caulobacteraceae;g__Phenylobacterium	6.64446e-08	1.25097e-05	normal	75	43
k__Bacteria;p__Firmicutes;c__Erysipelotrichi;o__Erysipelotrichales;f__Erysipelotrichaceae;g__Allobaculum	6.19164e-08	1.28229e-05	normal	88	68
k__Bacteria;p__Proteobacteria;c__Epsilonproteobacteria;o__Campylobacterales;f__Campylobacteraceae;g__Campylobacter	1.74151e-07	3.00556e-05	tumor	94	96
k__Bacteria;p__Proteobacteria;c__Gammaproteobacteria;o__Xanthomonadales;f__Xanthomonadaceae;g__Thermomonas	2.19212e-07	3.49222e-05	normal	70	38
k__Bacteria;p__Cyanobacteria;c__Chloroplast;o__Streptophyta;f__;g__	5.68608e-07	7.85058e-05	normal	97	96
k__Bacteria;p__Proteobacteria;c__Alphaproteobacteria;o__Sphingomonadales;f__Sphingomonadaceae;g__Kaistobacter	5.32714e-07	7.88037e-05	normal	87	70
k__Bacteria;p__Proteobacteria;c__Alphaproteobacteria;o__Rhizobiales;f__Bradyrhizobiaceae;g__Bradyrhizobium	7.02329e-07	9.09077e-05	normal	81	62
k__Bacteria;p__Firmicutes;c__Clostridia;o__Clostridiales;f__Lachnospiraceae;g__Lachnoanaerobaculum	8.29038e-07	0.000100996	tumor	41	54
k__Bacteria;p__Proteobacteria;c__Deltaproteobacteria;o__DTB120;f__;g__	9.80562e-07	0.000106881	normal	36	4
k__Bacteria;p__Bacteroidetes;c__Flavobacteriia;o__Flavobacteriales;f__Flavobacteriaceae;g__Myroides	9.51315e-07	0.000109454	normal	51	10
k__Bacteria;p__Bacteroidetes;c__Flavobacteriia;o__Flavobacteriales;f__[Weeksellaceae];g__Cloacibacterium	1.18145e-06	0.000122339	normal	69	34
k__Bacteria;p__Acidobacteria;c__Acidobacteriia;o__Acidobacteriales;f__Koribacteraceae;g__CandidatusKoribacter	1.52718e-06	0.000150609	normal	77	37
k__Bacteria;p__Bacteroidetes;c__Bacteroidia;o__Bacteroidales;f__S24-7;g__	1.64285e-06	0.000154652	normal	99	99
k__Bacteria;p__OD1;c__SM2F11;o__;f__;g__	1.72582e-06	0.000155398	normal	43	12
k__Bacteria;p__Cyanobacteria;c__4C0d-2;o__MLE1-12;f__;g__	2.62164e-06	0.000226226	normal	57	25
k__Bacteria;p__Firmicutes;c__Clostridia;o__Natranaerobiales;f__ML1228J-1;g__	3.36774e-06	0.000232486	normal	35	6
k__Bacteria;p__Actinobacteria;c__Actinobacteria;o__Actinomycetales;f__Propionibacteriaceae;g__Propionibacterium	3.19356e-06	0.000236209	normal	78	56
k__Bacteria;p__Bacteroidetes;c__[Saprospirae];o__[Saprospirales];f__Chitinophagaceae;g__Flavisolibacter	3.66183e-06	0.000236989	normal	63	25
k__Bacteria;p__Bacteroidetes;c__Flavobacteriia;o__Flavobacteriales;f__Flavobacteriaceae;g__	3.5771e-06	0.000238973	normal	58	17
k__Bacteria;p__Proteobacteria;c__Betaproteobacteria;o__Burkholderiales;f__Comamonadaceae;__	3.34709e-06	0.000239028	normal	86	81
k__Bacteria;p__[Thermi];c__Deinococci;o__Deinococcales;f__Trueperaceae;g__B-42	3.16371e-06	0.000242668	normal	53	16
k__Bacteria;p__Proteobacteria;c__Alphaproteobacteria;o__Rhizobiales;f__Rhizobiaceae;g__Rhizobium	3.16371e-06	0.000252002	normal	53	16
k__Bacteria;p__Proteobacteria;c__Alphaproteobacteria;o__Rhizobiales;f__Phyllobacteriaceae;g__Phyllobacterium	3.14473e-06	0.000260509	normal	87	70
k__Bacteria;p__Proteobacteria;c__Gammaproteobacteria;o__Pseudomonadales;f__Pseudomonadaceae;g__Pseudomonas	5.28181e-06	0.000331474	normal	90	81
k__Bacteria;p__Proteobacteria;c__Gammaproteobacteria;o__Xanthomonadales;f__Xanthomonadaceae;g__Luteimonas	6.04899e-06	0.000368455	normal	48	16
k__Bacteria;p__Proteobacteria;c__Gammaproteobacteria;o__Pseudomonadales;f__Moraxellaceae;g__Moraxella	6.42767e-06	0.000380335	normal	65	49
k__Bacteria;p__Bacteroidetes;c__Sphingobacteriia;o__Sphingobacteriales;f__Sphingobacteriaceae;g__Pedobacter	6.76471e-06	0.000389159	normal	49	18
k__Bacteria;p__Firmicutes;c__Erysipelotrichi;o__Erysipelotrichales;f__Erysipelotrichaceae;g__Clostridium	6.99336e-06	0.000391439	normal	99	95
k__Bacteria;p__Firmicutes;c__Clostridia;o__Clostridiales;f__Peptococcaceae;g__Desulfosporosinus	8.53933e-06	0.000465393	normal	37	6
k__Bacteria;p__Verrucomicrobia;c__Opitutae;o__Opitutales;f__Opitutaceae;g__Opitutus	1.02433e-05	0.000530345	normal	58	24
k__Bacteria;p__Gemmatimonadetes;c__Gemmatimonadetes;o__N1423WL;f__;g__	1.01314e-05	0.000538005	normal	57	21
k__Bacteria;p__Proteobacteria;c__Alphaproteobacteria;o__;f__;g__	1.18011e-05	0.000568376	normal	74	35
k__Bacteria;p__Chlorobi;c__Ignavibacteria;o__Ignavibacteriales;f__Ignavibacteriaceae;g__	1.15342e-05	0.000568747	normal	60	23
k__Bacteria;p__Chloroflexi;c__Chloroflexi;o__Chloroflexales;f__FFCH7168;g__	1.13554e-05	0.000573586	normal	31	5
k__Bacteria;p__Bacteroidetes;c__Flavobacteriia;o__Flavobacteriales;f__Flavobacteriaceae;g__Flavobacterium	1.32677e-05	0.000624486	normal	83	41
k__Bacteria;p__Bacteroidetes;c__Cytophagia;o__Cytophagales;f__Cytophagaceae;g__	1.82216e-05	0.000820369	normal	80	65
k__Bacteria;p__Proteobacteria;c__Deltaproteobacteria;o__MIZ46;f__;g__	1.78758e-05	0.000822686	normal	57	22
k__Bacteria;p__TM7;c__TM7-1;o__;f__;g__	2.10407e-05	0.000927132	normal	79	37
k__Bacteria;p__Cyanobacteria;c__ML635J-21;o__;f__;g__	2.50432e-05	0.00105846	normal	50	14
k__Bacteria;p__Bacteroidetes;c__Bacteroidia;o__Bacteroidales;f__[Barnesiellaceae];g__Barnesiella	2.46105e-05	0.00106184	normal	43	14
k__Bacteria;p__Firmicutes;c__Clostridia;o__Clostridiales;f__Lachnospiraceae;g__Oribacterium	2.90784e-05	0.00120443	tumor	27	47
k__Bacteria;p__Bacteroidetes;c__Flavobacteriia;o__Flavobacteriales;f__[Weeksellaceae];g__Chryseobacterium	3.27133e-05	0.00132842	normal	71	45
k__Bacteria;p__Bacteroidetes;c__Bacteroidia;o__Bacteroidales;f__Porphyromonadaceae;g__Dysgonomonas	3.72426e-05	0.00145527	normal	27	4
k__Bacteria;p__Bacteroidetes;c__Bacteroidia;o__Bacteroidales;f__;g__	3.68333e-05	0.00146696	normal	94	83
k__Bacteria;p__Actinobacteria;c__Actinobacteria;o__Actinomycetales;f__Actinomycetaceae;g__Actinomyces	3.93979e-05	0.00151098	normal	86	76
k__Bacteria;p__Proteobacteria;c__Betaproteobacteria;o__Ellin6067;f__;g__	4.05456e-05	0.00152673	normal	78	51
k__Bacteria;p__Proteobacteria;c__Betaproteobacteria;o__Burkholderiales;f__Comamonadaceae;g__Acidovorax	4.34802e-05	0.00160799	normal	44	15
k__Bacteria;p__Gemmatimonadetes;c__Gemmatimonadetes;o__Ellin5290;f__;g__	4.67496e-05	0.00166928	normal	62	28
k__Bacteria;p__Proteobacteria;c__Betaproteobacteria;o__Burkholderiales;f__Comamonadaceae;g__Variovorax	4.61865e-05	0.00167811	normal	40	14
k__Bacteria;p__TM7;c__TM7-3;o__CW040;f__F16;g__	4.84757e-05	0.00170158	normal	71	42
k__Bacteria;p__Proteobacteria;c__Betaproteobacteria;o__Rhodocyclales;f__Rhodocyclaceae;g__Dok59	5.169e-05	0.00178417	normal	38	12
k__Bacteria;p__Bacteroidetes;c__Flavobacteriia;o__Flavobacteriales;f__Flavobacteriaceae;g__Salinimicrobium	5.59505e-05	0.00186893	normal	32	7
k__Bacteria;p__Acidobacteria;c__Acidobacteriia;o__Acidobacteriales;f__Koribacteraceae;g__	5.57336e-05	0.0018922	normal	79	53
k__Bacteria;p__Gemmatimonadetes;c__Gemmatimonadetes;o__Gemmatimonadales;f__Ellin5301;g__	6.39195e-05	0.00203658	normal	57	23
k__Bacteria;p__Proteobacteria;c__Betaproteobacteria;o__Burkholderiales;f__Alcaligenaceae;__	6.33284e-05	0.00204927	normal	41	16
k__Bacteria;p__Proteobacteria;c__Gammaproteobacteria;o__Pseudomonadales;f__Pseudomonadaceae;__	6.29574e-05	0.0020696	tumor	85	59
k__Bacteria;p__Bacteroidetes;c__Bacteroidia;o__Bacteroidales;f__Porphyromonadaceae;g__Parabacteroides	6.65045e-05	0.00208683	normal	99	99
k__Bacteria;p__Acidobacteria;c__Acidobacteriia;o__Acidobacteriales;f__Acidobacteriaceae;g__	6.86688e-05	0.00212258	normal	68	32
k__Bacteria;p__Bacteroidetes;c__Bacteroidia;o__Bacteroidales;f__Rikenellaceae;g__	7.12868e-05	0.0021711	normal	94	82
k__Bacteria;p__Proteobacteria;c__Gammaproteobacteria;o__Xanthomonadales;f__Xanthomonadaceae;g__Stenotrophomonas	7.35843e-05	0.0022086	tumor	99	99
k__Bacteria;p__Proteobacteria;c__Betaproteobacteria;o__Burkholderiales;f__Comamonadaceae;g__Delftia	7.96415e-05	0.00235625	normal	25	8
k__Bacteria;p__Firmicutes;c__Clostridia;o__Clostridiales;f__Veillonellaceae;g__Selenomonas	9.09318e-05	0.00265239	tumor	63	68
k__Bacteria;p__Actinobacteria;c__Thermoleophilia;o__Gaiellales;f__Gaiellaceae;g__	9.63094e-05	0.00277023	normal	89	74
k__Bacteria;p__Proteobacteria;c__Deltaproteobacteria;o__Myxococcales;__;__	0.000105109	0.00298194	normal	54	26
k__Bacteria;p__Gemmatimonadetes;c__Gemm-5;o__;f__;g__	0.000107341	0.0030041	normal	61	32
k__Bacteria;p__Proteobacteria;c__Gammaproteobacteria;o__Xanthomonadales;f__Xanthomonadaceae;g__Dyella	0.000112238	0.00309927	normal	41	15
k__Bacteria;p__Actinobacteria;c__Coriobacteriia;o__Coriobacteriales;f__Coriobacteriaceae;g__	0.000116317	0.00316965	normal	74	57
k__Bacteria;p__Proteobacteria;c__Betaproteobacteria;o__Methylophilales;__;__	0.000118557	0.00318872	normal	34	6
k__Bacteria;p__Actinobacteria;c__Actinobacteria;o__Actinomycetales;f__Corynebacteriaceae;g__Corynebacterium	0.00012088	0.00320951	normal	87	72
k__Bacteria;p__Firmicutes;c__Clostridia;o__Clostridiales;f__Clostridiaceae;g__	0.000135622	0.00355537	normal	80	64
k__Bacteria;p__Actinobacteria;c__Actinobacteria;o__Actinomycetales;f__Micromonosporaceae;g__Rugosimonospora	0.000142393	0.00364068	normal	30	9
k__Bacteria;p__Proteobacteria;c__Gammaproteobacteria;__;__;__	0.000141483	0.00366264	normal	61	35
k__Bacteria;p__Proteobacteria;c__Alphaproteobacteria;o__Rhodospirillales;f__Rhodospirillaceae;g__Azospirillum	0.000147726	0.00373097	normal	35	12
k__Bacteria;p__Proteobacteria;c__Deltaproteobacteria;o__Myxococcales;f__Myxococcaceae;g__	0.000165592	0.00413182	normal	49	18
k__Bacteria;p__Proteobacteria;c__Betaproteobacteria;o__Burkholderiales;f__Burkholderiaceae;g__Lautropia	0.000176255	0.00434551	normal	29	11
k__Bacteria;p__Bacteroidetes;c__Sphingobacteriia;o__Sphingobacteriales;f__;g__	0.000181083	0.00441204	normal	80	51
k__Bacteria;p__Proteobacteria;c__Betaproteobacteria;o__SC-I-84;f__;g__	0.000206048	0.00496193	normal	73	49
k__Bacteria;p__Firmicutes;c__Clostridia;o__Clostridiales;f__Peptostreptococcaceae;g__[Clostridium]	0.000211493	0.0050345	tumor	60	19
k__Bacteria;p__Proteobacteria;c__Alphaproteobacteria;o__Rhodospirillales;f__Rhodospirillaceae;g__	0.000226736	0.00527606	normal	87	61
k__Bacteria;p__Bacteroidetes;c__Sphingobacteriia;o__Sphingobacteriales;f__Sphingobacteriaceae;g__Sphingobacterium	0.000224935	0.00529364	normal	47	18
k__Bacteria;p__Firmicutes;c__Clostridia;o__Clostridiales;f__Ruminococcaceae;g__Clostridium	0.000241898	0.00556635	normal	48	26
k__Bacteria;p__Proteobacteria;c__Alphaproteobacteria;o__Rhizobiales;f__Aurantimonadaceae;g__	0.000260409	0.00586203	normal	24	4
k__Bacteria;p__Acidobacteria;c__Solibacteres;o__Solibacterales;f__AKIW659;g__	0.000258215	0.00587653	normal	30	6
k__Bacteria;p__Actinobacteria;c__Actinobacteria;o__Actinomycetales;f__Streptomycetaceae;g__Streptomyces	0.000298582	0.00664906	normal	51	28
k__Bacteria;p__Gemmatimonadetes;c__Gemmatimonadetes;o__;f__;g__	0.000316066	0.00696354	normal	73	49
k__Bacteria;p__Actinobacteria;c__Actinobacteria;o__Actinomycetales;f__Nocardioidaceae;g__Kribbella	0.000360906	0.00786776	normal	37	17
k__Bacteria;p__Proteobacteria;c__Betaproteobacteria;o__Burkholderiales;f__Comamonadaceae;g__Comamonas	0.00037224	0.00803029	normal	38	21
k__Bacteria;p__Fibrobacteres;c__Fibrobacteria;o__258ds10;f__;g__	0.00040323	0.00860916	normal	34	15
k__Bacteria;p__Firmicutes;c__Erysipelotrichi;o__Erysipelotrichales;f__Erysipelotrichaceae;g__Coprobacillus	0.000409636	0.00865669	normal	43	17
k__Bacteria;p__Proteobacteria;c__Alphaproteobacteria;o__Rhizobiales;f__Hyphomicrobiaceae;g__Devosia	0.000415454	0.00869096	normal	69	41
k__Bacteria;p__Proteobacteria;c__Alphaproteobacteria;o__Rhizobiales;f__Methylobacteriaceae;g__Methylobacterium	0.000431299	0.00875706	normal	74	48
k__Bacteria;p__Proteobacteria;c__Alphaproteobacteria;o__Rickettsiales;f__mitochondria;g__Nicotiana	0.000425311	0.00880819	normal	37	10
k__Bacteria;p__Bacteroidetes;c__[Saprospirae];o__[Saprospirales];f__Chitinophagaceae;g__	0.000431275	0.00884326	normal	86	62
k__Bacteria;p__Proteobacteria;c__Betaproteobacteria;o__Nitrosomonadales;f__Nitrosomonadaceae;g__	0.000494672	0.00985064	normal	22	8
k__Bacteria;p__Proteobacteria;c__Alphaproteobacteria;o__Rhizobiales;f__;g__	0.000492442	0.00990143	normal	81	56
k__Bacteria;p__Bacteroidetes;c__Flavobacteriia;o__Flavobacteriales;f__[Weeksellaceae];g__Wautersiella	0.000505165	0.00996377	normal	29	3
k__Bacteria;p__Bacteroidetes;c__Bacteroidia;o__Bacteroidales;f__Bacteroidaceae;g__5-7N15	0.000526647	0.0100989	normal	23	3
k__Bacteria;p__Actinobacteria;c__Actinobacteria;o__Actinomycetales;f__Micrococcaceae;g__Arthrobacter	0.00052341	0.0101307	tumor	76	51
k__Bacteria;p__Tenericutes;c__Mollicutes;o__Acholeplasmatales;f__Acholeplasmataceae;g__Acholeplasma	0.0005232	0.0102221	normal	26	7
k__Bacteria;p__Verrucomicrobia;c__Verrucomicrobiae;o__Verrucomicrobiales;f__Verrucomicrobiaceae;g__Akkermansia	0.000571893	0.010866	normal	91	69
k__Bacteria;p__Proteobacteria;c__Deltaproteobacteria;o__Myxococcales;f__;g__	0.000595908	0.011019	normal	90	69
k__Bacteria;p__Proteobacteria;c__Alphaproteobacteria;o__Caulobacterales;f__Caulobacteraceae;g__	0.000595334	0.0111075	normal	52	17
k__Bacteria;p__[Thermi];c__Deinococci;o__Thermales;f__Thermaceae;g__Thermus	0.000591298	0.0111325	normal	24	3
k__Bacteria;p__Firmicutes;c__Clostridia;o__Clostridiales;f__[Tissierellaceae];g__Parvimonas	0.0006151	0.0112732	tumor	96	95
k__Bacteria;p__[Thermi];c__Deinococci;o__Deinococcales;f__Deinococcaceae;g__Deinococcus	0.000635987	0.0114533	normal	48	26
k__Bacteria;p__Chloroflexi;c__Anaerolineae;o__SBR1031;f__SHA-31;g__	0.000654958	0.0114951	normal	15	1
k__Bacteria;p__Acidobacteria;c__iii1-8;o__DS-18;f__;g__	0.000650775	0.0115193	normal	67	40
k__Bacteria;p__Proteobacteria;c__Betaproteobacteria;o__Neisseriales;f__Neisseriaceae;g__Neisseria	0.000635041	0.0115366	normal	79	51
k__Bacteria;p__Actinobacteria;c__Acidimicrobiia;o__Acidimicrobiales;f__EB1017;g__	0.000650485	0.0116134	normal	69	36
k__Bacteria;p__Proteobacteria;c__Gammaproteobacteria;o__Pasteurellales;f__Pasteurellaceae;g__Bibersteinia	0.00068061	0.0118449	normal	19	1
k__Bacteria;p__Proteobacteria;c__Gammaproteobacteria;o__Xanthomonadales;f__Xanthomonadaceae;__	0.000736258	0.0127066	normal	37	15
k__Bacteria;p__Bacteroidetes;c__Bacteroidia;o__Bacteroidales;f__Rikenellaceae;g__Rikenella	0.000828657	0.0141831	normal	46	16
k__Bacteria;p__Acidobacteria;c__Solibacteres;o__Solibacterales;f__Solibacteraceae;g__CandidatusSolibacter	0.000885325	0.0150287	normal	79	42
k__Bacteria;p__Proteobacteria;c__Deltaproteobacteria;o__Spirobacillales;f__;g__	0.00090852	0.0151738	normal	39	16
k__Bacteria;p__Cyanobacteria;c__4C0d-2;o__YS2;f__;g__	0.000908025	0.0152888	normal	62	29
k__Bacteria;p__Chlorobi;c__;o__;f__;g__	0.000945544	0.0152986	normal	42	15
k__Bacteria;p__Chlorobi;c__OPB56;o__;f__;g__	0.000940762	0.0153411	normal	48	25
k__Bacteria;p__Deferribacteres;c__Deferribacteres;o__Deferribacterales;f__Deferribacteraceae;g__Mucispirillum	0.000934931	0.015367	normal	59	25
k__Bacteria;p__Bacteroidetes;c__Flavobacteriia;o__Flavobacteriales;f__[Weeksellaceae];g__Elizabethkingia	0.000957904	0.0153784	normal	38	16
k__Bacteria;p__Firmicutes;c__Clostridia;o__Clostridiales;f__Clostridiaceae;g__CandidatusArthromitus	0.000930095	0.0154098	normal	31	12
k__Bacteria;p__Actinobacteria;c__Actinobacteria;o__Actinomycetales;f__Micrococcaceae;g__Micrococcus	0.000998612	0.0157872	normal	48	21
k__Bacteria;p__Chloroflexi;c__Ktedonobacteria;o__;f__;g__	0.000994	0.0158352	normal	25	10
k__Bacteria;p__Proteobacteria;c__Alphaproteobacteria;o__Rhodospirillales;f__Rhodospirillaceae;__	0.00102681	0.0161101	normal	34	15
k__Bacteria;p__Actinobacteria;c__Actinobacteria;o__Actinomycetales;f__Micrococcaceae;g__Rothia	0.00104554	0.0162805	normal	69	48
k__Bacteria;p__Proteobacteria;c__Gammaproteobacteria;o__Xanthomonadales;f__Sinobacteraceae;g__Steroidobacter	0.00106508	0.0164611	normal	59	30
k__Bacteria;p__Actinobacteria;c__Actinobacteria;o__Actinomycetales;f__Nocardioidaceae;g__	0.00110818	0.0170004	tumor	57	30
k__Bacteria;p__Elusimicrobia;c__Elusimicrobia;o__IIb;f__;g__	0.00118249	0.0180069	normal	27	11
k__Bacteria;p__Proteobacteria;c__Alphaproteobacteria;o__Rhodobacterales;f__Rhodobacteraceae;__	0.00122826	0.0185673	normal	66	36
k__Bacteria;p__Acidobacteria;c__Solibacteres;o__Solibacterales;f__;g__	0.00127812	0.019181	normal	75	50
k__Bacteria;p__Bacteroidetes;c__Flavobacteriia;o__Flavobacteriales;f__Flavobacteriaceae;g__Capnocytophaga	0.00130029	0.0193733	tumor	46	16
k__Bacteria;p__Proteobacteria;c__Deltaproteobacteria;o__Myxococcales;f__Myxococcaceae;g__Anaeromyxobacter	0.00134718	0.0199287	normal	45	23
k__Bacteria;p__Firmicutes;c__Clostridia;o__Clostridiales;f__Symbiobacteriaceae;g__	0.00146977	0.0214359	normal	13	2
k__Bacteria;p__Elusimicrobia;c__Elusimicrobia;o__Elusimicrobiales;f__;g__	0.0014617	0.0214693	normal	34	13
k__Bacteria;p__Acidobacteria;c__[Chloracidobacteria];o__RB41;f__;g__	0.00149015	0.0215811	normal	65	36
k__Bacteria;p__Proteobacteria;c__Deltaproteobacteria;o__Desulfuromonadales;f__Geobacteraceae;g__Geobacter	0.00151901	0.0218463	normal	66	38
k__Bacteria;p__Proteobacteria;c__Alphaproteobacteria;o__Rhizobiales;f__Xanthobacteraceae;g__Xanthobacter	0.00154869	0.0221196	normal	19	3
k__Bacteria;p__TM7;c__TM7-3;o__;f__;g__	0.00167882	0.023814	normal	57	43
k__Bacteria;p__Proteobacteria;c__Gammaproteobacteria;o__Enterobacteriales;f__Enterobacteriaceae;g__Providencia	0.00179186	0.0252446	normal	27	10
k__Bacteria;p__Bacteroidetes;c__Cytophagia;o__Cytophagales;f__Cyclobacteriaceae;g__	0.0018662	0.0261142	normal	33	14
k__Bacteria;p__WPS-2;c__;o__;f__;g__	0.00198784	0.0276296	normal	59	37
k__Bacteria;p__Proteobacteria;c__Alphaproteobacteria;o__Sphingomonadales;f__Sphingomonadaceae;g__Sphingomonas	0.00215522	0.0297564	normal	95	88
k__Bacteria;p__Actinobacteria;c__Actinobacteria;o__Actinomycetales;f__Nocardioidaceae;g__Nocardioides	0.00220705	0.0302702	tumor	47	29
k__Bacteria;p__Verrucomicrobia;c__[Pedosphaerae];o__[Pedosphaerales];f__Ellin515;g__	0.00225893	0.0307779	normal	61	31
k__Bacteria;p__OD1;__;__;__;__	0.00235563	0.0316787	normal	17	4
k__Bacteria;p__Bacteroidetes;c__Bacteroidia;o__Bacteroidales;f__Porphyromonadaceae;g__Paludibacter	0.0023455	0.0317485	normal	42	22
k__Bacteria;p__Proteobacteria;c__Deltaproteobacteria;o__Desulfobacterales;f__Desulfobacteraceae;g__	0.00246872	0.0329852	normal	23	7
k__Bacteria;p__Proteobacteria;c__Alphaproteobacteria;o__Rhizobiales;f__Rhizobiaceae;__	0.00249216	0.033085	normal	34	14
k__Bacteria;p__Firmicutes;c__Clostridia;o__Clostridiales;f__Peptococcaceae;g__Peptococcus	0.00254347	0.0335511	tumor	35	46
k__Bacteria;p__Proteobacteria;c__Alphaproteobacteria;o__Rhodospirillales;f__Acetobacteraceae;g__Roseomonas	0.00260517	0.0341475	normal	30	16
k__Bacteria;p__Firmicutes;c__Bacilli;o__Turicibacterales;f__Turicibacteraceae;g__Turicibacter	0.00271616	0.0351573	normal	90	68
k__Bacteria;p__Actinobacteria;c__Actinobacteria;o__Actinomycetales;f__Nocardiaceae;g__	0.00270771	0.0352683	normal	14	2
k__Bacteria;p__Bacteroidetes;c__[Rhodothermi];o__[Rhodothermales];f__Rhodothermaceae;g__	0.0028182	0.0358067	normal	31	12
k__Bacteria;p__Actinobacteria;c__Actinobacteria;o__Bifidobacteriales;f__Bifidobacteriaceae;g__Bifidobacterium	0.00280898	0.0359098	normal	100	100
k__Bacteria;p__Firmicutes;c__Clostridia;o__Clostridiales;__;__	0.00280503	0.0360821	tumor	86	87
k__Bacteria;p__Proteobacteria;c__Gammaproteobacteria;o__Thiotrichales;f__Piscirickettsiaceae;g__	0.00289668	0.0363578	normal	66	40
k__Bacteria;p__Firmicutes;c__Bacilli;o__Bacillales;f__Paenibacillaceae;g__Ammoniphilus	0.00289498	0.0365579	normal	26	7
k__Bacteria;p__Actinobacteria;c__Actinobacteria;o__Actinomycetales;f__;g__	0.00301024	0.0375555	normal	79	48
k__Bacteria;p__Proteobacteria;c__Alphaproteobacteria;o__Ellin329;f__;g__	0.00304215	0.0377263	normal	76	51
k__Bacteria;p__Proteobacteria;c__Gammaproteobacteria;o__Alteromonadales;f__Shewanellaceae;g__Shewanella	0.00321343	0.0396132	tumor	69	74
k__Bacteria;p__Actinobacteria;c__Actinobacteria;o__Actinomycetales;f__Streptosporangiaceae;__	0.00328584	0.0402662	normal	17	1
k__Bacteria;p__Firmicutes;c__Clostridia;o__Clostridiales;f__Lachnospiraceae;g__Catonella	0.00336668	0.0410141	tumor	29	34
k__Bacteria;p__Chloroflexi;c__TK17;o__mle1-48;f__;g__	0.0034755	0.0420922	normal	56	29
k__Bacteria;p__Actinobacteria;c__Actinobacteria;o__Actinomycetales;f__Micromonosporaceae;g__Pilimelia	0.00364884	0.0431814	normal	20	10
k__Bacteria;p__Proteobacteria;c__Alphaproteobacteria;o__Sphingomonadales;f__Sphingomonadaceae;g__Novosphingobium	0.00363942	0.0433175	normal	44	27
k__Bacteria;p__Firmicutes;c__Bacilli;o__Gemellales;f__Gemellaceae;__	0.00368521	0.043364	tumor	96	94
k__Bacteria;p__Proteobacteria;c__Epsilonproteobacteria;o__Campylobacterales;f__Campylobacteraceae;g__Arcobacter	0.00360325	0.0433856	normal	57	35
k__Bacteria;p__Firmicutes;c__Bacilli;o__Lactobacillales;f__Lactobacillaceae;g__Lactobacillus	0.00370852	0.0433918	normal	99	100
k__Bacteria;p__Proteobacteria;c__Alphaproteobacteria;o__Rhizobiales;f__Hyphomicrobiaceae;g__Rhodoplanes	0.00362516	0.0433972	normal	81	58
k__Bacteria;p__Proteobacteria;c__Gammaproteobacteria;o__Pseudomonadales;f__Moraxellaceae;g__Enhydrobacter	0.00373024	0.0434007	normal	72	62
k__Bacteria;p__Proteobacteria;c__Deltaproteobacteria;o__Myxococcales;f__OM27;g__	0.00377918	0.0434816	normal	44	21
k__Bacteria;p__Actinobacteria;c__Actinobacteria;o__Actinomycetales;f__Thermomonosporaceae;g__Actinomadura	0.0037772	0.0437015	normal	37	12
k__Bacteria;p__Proteobacteria;c__Gammaproteobacteria;o__Enterobacteriales;f__Enterobacteriaceae;g__Buchnera	0.00395693	0.0452752	normal	41	25
k__Bacteria;p__Proteobacteria;c__Deltaproteobacteria;o__Myxococcales;f__Cystobacterineae;g__	0.00402192	0.0457659	normal	29	15
k__Bacteria;p__Proteobacteria;c__Gammaproteobacteria;o__Oceanospirillales;f__Halomonadaceae;g__Halomonas	0.00405512	0.0458915	normal	40	22
k__Bacteria;p__Firmicutes;c__Bacilli;o__Bacillales;f__Paenibacillaceae;g__Paenibacillus	0.00408056	0.0459285	tumor	53	28
k__Bacteria;p__Proteobacteria;c__Alphaproteobacteria;o__Caulobacterales;f__Caulobacteraceae;g__Brevundimonas	0.00412384	0.0461647	normal	69	53
k__Bacteria;p__Bacteroidetes;c__Bacteroidia;o__Bacteroidales;f__Marinilabiaceae;g__Cytophaga	0.0042857	0.0477187	normal	13	1
k__Bacteria;p__Firmicutes;c__Clostridia;o__Halanaerobiales;f__;g__	0.00443909	0.0486421	normal	10	1
k__Bacteria;p__Firmicutes;c__Bacilli;o__Bacillales;f__[Thermicanaceae];g__Thermicanus	0.00443909	0.0489009	normal	10	1
k__Bacteria;p__Actinobacteria;c__Actinobacteria;o__Actinomycetales;f__Intrasporangiaceae;g__Terracoccus	0.00442127	0.048965	tumor	22	10
k__Bacteria;p__Proteobacteria;c__Deltaproteobacteria;o__PB19;f__;g__	0.00451405	0.0492032	normal	14	2
k__Bacteria;p__Bacteroidetes;c__Bacteroidia;o__Bacteroidales;f__SB-1;g__	0.00455301	0.049368	normal	40	20
k__Bacteria;p__Proteobacteria;c__Alphaproteobacteria;o__Sphingomonadales;f__Sphingomonadaceae;g__Sphingopyxis	0.0048015	0.0507342	normal	36	22
k__Bacteria;p__Proteobacteria;c__Gammaproteobacteria;o__Legionellales;f__Coxiellaceae;g__	0.00475773	0.05079	normal	55	31
k__Bacteria;p__Verrucomicrobia;c__[Pedosphaerae];o__[Pedosphaerales];f__;g__	0.00483379	0.0508162	normal	64	36
k__Bacteria;p__Firmicutes;c__Clostridia;o__Clostridiales;f__[Mogibacteriaceae];g__Anaerovorax	0.00474792	0.0509479	normal	24	4
k__Bacteria;p__Gemmatimonadetes;c__Gemm-3;o__;f__;g__	0.00479731	0.0509499	normal	47	28
k__Bacteria;p__Tenericutes;c__Mollicutes;o__Mycoplasmatales;f__Mycoplasmataceae;g__Mycoplasma	0.00474215	0.0511511	tumor	67	47
k__Bacteria;p__Proteobacteria;c__Gammaproteobacteria;o__Xanthomonadales;f__Xanthomonadaceae;g__	0.00490514	0.0513058	normal	70	41
k__Bacteria;p__Proteobacteria;c__Alphaproteobacteria;o__Rhizobiales;__;__	0.00494257	0.0514376	normal	44	21
k__Bacteria;p__Proteobacteria;c__Alphaproteobacteria;o__Rickettsiales;f__;g__	0.00501549	0.0519354	normal	42	26
k__Bacteria;p__WS4;c__;o__;f__;g__	0.00506203	0.0521566	normal	10	1
k__Bacteria;p__WS3;c__PRR-12;o__GN03;f__;g__	0.00511105	0.0524009	normal	19	2
k__Bacteria;p__Actinobacteria;c__Actinobacteria;o__Actinomycetales;f__Propionibacteriaceae;g__	0.0051689	0.0527329	normal	25	8
k__Bacteria;p__Armatimonadetes;c__0319-6E2;o__;f__;g__	0.00547604	0.0555925	normal	41	18
k__Bacteria;p__Firmicutes;c__Bacilli;o__Bacillales;f__;g__	0.00558683	0.0561666	normal	37	15
k__Bacteria;p__Bacteroidetes;c__Flavobacteriia;o__Flavobacteriales;f__Cryomorphaceae;g__Fluviicola	0.00558683	0.0564406	normal	33	14
k__Bacteria;p__Chlorobi;c__BSV26;o__VC38;f__;g__	0.00564429	0.0564701	normal	19	6
k__Bacteria;p__Armatimonadetes;c__Chthonomonadetes;o__SJA-22;f__;g__	0.00573283	0.0568072	normal	32	9
k__Bacteria;p__BRC1;c__PRR-11;o__;f__;g__	0.0057253	0.0570052	normal	25	10
k__Bacteria;p__Firmicutes;c__Erysipelotrichi;o__Erysipelotrichales;f__Erysipelotrichaceae;g__	0.00594409	0.0583422	normal	93	88
k__Bacteria;p__Acidobacteria;c__Sva0725;o__Sva0725;f__;g__	0.00591594	0.0583424	normal	44	26
k__Bacteria;p__Bacteroidetes;c__Flavobacteriia;o__Flavobacteriales;f__Cryomorphaceae;g__	0.00597888	0.0584069	normal	46	24
k__Bacteria;p__Acidobacteria;c__Solibacteres;o__Solibacterales;f__Solibacteraceae;g__	0.00629415	0.061198	tumor	35	13
k__Bacteria;p__Chloroflexi;c__Ktedonobacteria;o__JG30-KF-AS9;f__;g__	0.00634518	0.0614059	normal	51	30
k__Bacteria;p__OP3;c__BD4-9;o__;f__;g__	0.00640649	0.0617109	normal	13	4
k__Bacteria;p__Firmicutes;c__Bacilli;o__Bacillales;f__Bacillaceae;g__Bacillus	0.00646358	0.0619726	normal	66	39
k__Bacteria;p__Actinobacteria;c__Actinobacteria;o__Actinomycetales;f__Microbacteriaceae;g__Clavibacter	0.00659036	0.0626084	normal	32	15
k__Bacteria;p__Proteobacteria;c__Betaproteobacteria;o__Tremblayales;f__;g__	0.00657974	0.0627956	normal	38	21
k__Bacteria;p__Firmicutes;c__Bacilli;o__Bacillales;f__Bacillaceae;g__Virgibacillus	0.00673239	0.0636657	normal	23	9
k__Bacteria;p__Proteobacteria;c__Deltaproteobacteria;o__NB1-j;f__;g__	0.00685041	0.0641955	normal	34	16
k__Bacteria;p__Proteobacteria;c__Betaproteobacteria;o__Neisseriales;f__Neisseriaceae;g__	0.00683281	0.0643216	normal	20	6
k__Bacteria;p__Firmicutes;c__Clostridia;o__Clostridiales;f__Clostridiaceae;g__Caloramator	0.00712809	0.0664968	normal	21	7
k__Bacteria;p__Chloroflexi;c__Anaerolineae;o__GCA004;f__;g__	0.00717619	0.0666452	tumor	53	33
k__Bacteria;p__Bacteroidetes;c__[Saprospirae];o__[Saprospirales];f__Saprospiraceae;g__	0.00735505	0.0680014	normal	69	52
k__Bacteria;p__Bacteroidetes;c__Bacteroidia;o__Bacteroidales;f__Rikenellaceae;__	0.00751121	0.0691365	normal	63	48
k__Bacteria;p__Proteobacteria;c__Gammaproteobacteria;o__Enterobacteriales;f__Enterobacteriaceae;g__Shigella	0.00764908	0.070094	normal	10	2
k__Bacteria;p__Proteobacteria;c__Alphaproteobacteria;o__Caulobacterales;f__Caulobacteraceae;g__Caulobacter	0.00788328	0.0719219	normal	33	16
k__Bacteria;p__Proteobacteria;c__Alphaproteobacteria;__;__;__	0.00800965	0.0727543	normal	56	29
k__Bacteria;p__Armatimonadetes;c__[Fimbriimonadia];o__[Fimbriimonadales];f__[Fimbriimonadaceae];g__	0.00868521	0.0785462	normal	19	4
k__Bacteria;p__Proteobacteria;c__Betaproteobacteria;o__Burkholderiales;f__Comamonadaceae;g__Tepidimonas	0.0087759	0.0790213	normal	30	9
k__Bacteria;p__Proteobacteria;c__Gammaproteobacteria;o__Alteromonadales;f__OM60;g__	0.00942846	0.0841652	normal	33	17
k__Bacteria;p__Actinobacteria;c__Actinobacteria;o__Actinomycetales;f__Microbacteriaceae;g__Microbacterium	0.00942846	0.0845296	tumor	33	17
k__Bacteria;p__Firmicutes;c__Clostridia;o__Clostridiales;f__Peptococcaceae;g__	0.00984225	0.0874819	normal	40	26
k__Bacteria;p__Planctomycetes;c__Phycisphaerae;o__Phycisphaerales;f__Phycisphaeraceae;g__	0.00999639	0.0884723	normal	15	6
k__Bacteria;p__Proteobacteria;c__Betaproteobacteria;o__Rhodocyclales;f__Rhodocyclaceae;g__C39	0.0101501	0.0886952	normal	19	10
k__Bacteria;p__Firmicutes;c__Bacilli;o__Lactobacillales;f__Lactobacillaceae;__	0.010119	0.0887983	tumor	62	51
k__Bacteria;p__Proteobacteria;c__Deltaproteobacteria;o__GMD14H09;f__;g__	0.0100771	0.0888075	normal	23	8
k__Bacteria;p__Firmicutes;c__Bacilli;o__Bacillales;f__Bacillaceae;g__	0.0104424	0.0908667	normal	30	15
k__Bacteria;p__Firmicutes;c__Bacilli;o__Lactobacillales;f__Carnobacteriaceae;g__	0.0105541	0.0914543	normal	29	13
k__Bacteria;p__Proteobacteria;c__Gammaproteobacteria;o__Vibrionales;__;__	0.0108828	0.09352	normal	40	27
k__Bacteria;p__Chloroflexi;c__Anaerolineae;o__SB-34;f__;g__	0.0108622	0.0937319	normal	8	2
k__Bacteria;p__Proteobacteria;c__Gammaproteobacteria;o__Chromatiales;f__Ectothiorhodospiraceae;g__	0.0112856	0.0965803	normal	14	2
k__Bacteria;p__Proteobacteria;c__Alphaproteobacteria;o__Rhodobacterales;f__Rhodobacteraceae;g__Amaricoccus	0.0117378	0.0996272	normal	17	5
k__Bacteria;p__Firmicutes;c__Bacilli;o__Bacillales;__;__	0.0117322	0.0999894	normal	51	30
