# Supplementary material for: Cytotoxic T-Cell Trafficking Chemokine Profiles Correlate With Defined Mucosal Microbial Communities in Colorectal Cancer
Source: Front Immunol. 2021 Sep 1;12:715559. doi: 10.3389/fimmu.2021.715559 (PMC8442671; doi:10.3389/fimmu.2021.715559)
Supplement: Supplementary file 9 [file Table_3.xlsx]

## Sheet: Sheet1
Family	p-value (Wilcoxon)	q-value (FDR)	Higher in normal or tumor	positive rate in the normal tissue(%)	positive rate in the tumor tissue(%)
k__Bacteria;p__Firmicutes;c__Clostridia;o__Clostridiales;f__Symbiobacteriaceae	2.26573e-10	2.07994e-07	normal	62	13
k__Bacteria;p__Firmicutes;c__Bacilli;o__Bacillales;f__Listeriaceae	9.20755e-10	4.22627e-07	normal	63	16
k__Bacteria;p__Proteobacteria;c__Gammaproteobacteria;o__Pseudomonadales;f__Moraxellaceae	3.34063e-09	6.13339e-07	normal	98	98
k__Bacteria;p__Proteobacteria;c__Deltaproteobacteria;o__Myxococcales;f__Nannocystaceae	2.19704e-09	6.72295e-07	normal	65	25
k__Bacteria;p__Gemmatimonadetes;c__Gemmatimonadetes;o__Gemmatimonadales;f__	3.1638e-09	7.26092e-07	normal	70	24
k__Bacteria;p__Proteobacteria;c__Betaproteobacteria;o__Burkholderiales;f__Comamonadaceae	5.34513e-08	8.17805e-06	normal	98	95
k__Bacteria;p__Proteobacteria;c__Alphaproteobacteria;o__Rhizobiales;f__Phyllobacteriaceae	3.94255e-07	5.17037e-05	normal	91	80
k__Bacteria;p__Cyanobacteria;c__Chloroplast;o__Streptophyta;f__	5.68608e-07	5.7998e-05	normal	97	96
k__Bacteria;p__Proteobacteria;c__Alphaproteobacteria;o__Rhizobiales;f__Bradyrhizobiaceae	5.51993e-07	6.33412e-05	normal	89	69
k__Bacteria;p__Proteobacteria;c__Epsilonproteobacteria;o__Campylobacterales;f__Campylobacteraceae	7.58549e-07	6.96348e-05	tumor	97	96
k__Bacteria;p__Proteobacteria;c__Deltaproteobacteria;o__DTB120;f__	9.80562e-07	8.18324e-05	normal	36	4
k__Bacteria;p__Actinobacteria;c__Actinobacteria;o__Actinomycetales;f__Propionibacteriaceae	1.76933e-06	0.000116017	normal	81	59
k__Bacteria;p__Proteobacteria;c__Alphaproteobacteria;o__Caulobacterales;f__Caulobacteraceae	1.9287e-06	0.000118036	normal	94	75
k__Bacteria;p__OD1;c__SM2F11;o__;f__	1.72582e-06	0.000121869	normal	43	12
k__Bacteria;p__Bacteroidetes;c__Bacteroidia;o__Bacteroidales;f__S24-7	1.64285e-06	0.000125678	normal	99	99
k__Bacteria;p__[Thermi];c__Deinococci;o__Deinococcales;f__Trueperaceae	2.39121e-06	0.000137196	normal	59	20
k__Bacteria;p__Cyanobacteria;c__4C0d-2;o__MLE1-12;f__	2.62164e-06	0.000141569	normal	57	25
k__Bacteria;p__Firmicutes;c__Clostridia;o__Natranaerobiales;f__ML1228J-1	3.36774e-06	0.000171755	normal	35	6
k__Bacteria;p__Verrucomicrobia;c__Opitutae;o__Opitutales;f__Opitutaceae	4.93148e-06	0.000238268	normal	63	28
k__Bacteria;p__Fusobacteria;c__Fusobacteriia;o__Fusobacteriales;f__Fusobacteriaceae	5.94675e-06	0.000272956	tumor	100	100
k__Bacteria;p__Bacteroidetes;c__Flavobacteriia;o__Flavobacteriales;f__Flavobacteriaceae	7.80578e-06	0.000341224	normal	87	61
k__Bacteria;p__Proteobacteria;c__Alphaproteobacteria;o__;f__	1.18011e-05	0.000401239	normal	74	35
k__Bacteria;p__Gemmatimonadetes;c__Gemmatimonadetes;o__N1423WL;f__	1.01314e-05	0.000404376	normal	57	21
k__Bacteria;p__Acidobacteria;c__Acidobacteriia;o__Acidobacteriales;f__Koribacteraceae	1.06069e-05	0.000405714	normal	85	60
k__Bacteria;p__Chlorobi;c__Ignavibacteria;o__Ignavibacteriales;f__Ignavibacteriaceae	1.15342e-05	0.000407247	normal	60	23
k__Bacteria;p__Proteobacteria;c__Gammaproteobacteria;o__Vibrionales;f__Vibrionaceae	9.82979e-06	0.00041017	normal	57	25
k__Bacteria;p__Chloroflexi;c__Chloroflexi;o__Chloroflexales;f__FFCH7168	1.13554e-05	0.00041697	normal	31	5
k__Bacteria;p__Proteobacteria;c__Deltaproteobacteria;o__MIZ46;f__	1.78758e-05	0.000586072	normal	57	22
k__Bacteria;p__TM7;c__TM7-1;o__;f__	2.10407e-05	0.000666045	normal	79	37
k__Bacteria;p__Cyanobacteria;c__ML635J-21;o__;f__	2.50432e-05	0.000766323	normal	50	14
k__Bacteria;p__Proteobacteria;c__Gammaproteobacteria;o__Pseudomonadales;f__Pseudomonadaceae	2.94647e-05	0.000845268	normal	99	92
k__Bacteria;p__Proteobacteria;c__Alphaproteobacteria;o__Rhizobiales;f__Rhizobiaceae	2.92437e-05	0.00086599	normal	79	44
k__Bacteria;p__Acidobacteria;c__Acidobacteriia;o__Acidobacteriales;f__Acidobacteriaceae	3.70262e-05	0.000999706	normal	73	33
k__Bacteria;p__Bacteroidetes;c__Bacteroidia;o__Bacteroidales;f__	3.68333e-05	0.00102464	normal	94	83
k__Bacteria;p__Proteobacteria;c__Betaproteobacteria;o__Ellin6067;f__	4.05456e-05	0.00106345	normal	78	51
k__Bacteria;p__Gemmatimonadetes;c__Gemmatimonadetes;o__Ellin5290;f__	4.67496e-05	0.00119212	normal	62	28
k__Bacteria;p__TM7;c__TM7-3;o__CW040;f__F16	4.84757e-05	0.00120272	normal	71	42
k__Bacteria;p__Firmicutes;c__Erysipelotrichi;o__Erysipelotrichales;f__Erysipelotrichaceae	5.42329e-05	0.00131015	normal	100	100
k__Bacteria;p__Proteobacteria;c__Alphaproteobacteria;o__Rhizobiales;f__Methylobacteriaceae	5.83499e-05	0.00137347	normal	77	55
k__Bacteria;p__Gemmatimonadetes;c__Gemmatimonadetes;o__Gemmatimonadales;f__Ellin5301	6.39195e-05	0.00146695	normal	57	23
k__Bacteria;p__Bacteroidetes;c__[Saprospirae];o__[Saprospirales];f__Chitinophagaceae	6.94559e-05	0.00155514	normal	89	81
k__Bacteria;p__Proteobacteria;c__Alphaproteobacteria;o__Sphingomonadales;f__Sphingomonadaceae	7.90715e-05	0.00172828	normal	98	95
k__Bacteria;p__Actinobacteria;c__Thermoleophilia;o__Gaiellales;f__Gaiellaceae	8.61637e-05	0.00183949	normal	89	75
k__Bacteria;p__Gemmatimonadetes;c__Gemm-5;o__;f__	0.000107341	0.00214216	normal	61	32
k__Bacteria;p__Bacteroidetes;c__Sphingobacteriia;o__Sphingobacteriales;f__Sphingobacteriaceae	0.000106717	0.00217702	normal	77	48
k__Bacteria;p__Proteobacteria;c__Deltaproteobacteria;o__Myxococcales;__	0.000105109	0.00219296	normal	54	26
k__Bacteria;p__Actinobacteria;c__Actinobacteria;o__Actinomycetales;f__Corynebacteriaceae	0.00012088	0.00231183	normal	87	72
k__Bacteria;p__Proteobacteria;c__Betaproteobacteria;o__Methylophilales;__	0.000118557	0.00231565	normal	34	6
k__Bacteria;p__Proteobacteria;c__Gammaproteobacteria;__;__	0.000141483	0.00265064	normal	61	35
k__Bacteria;p__Bacteroidetes;c__Sphingobacteriia;o__Sphingobacteriales;f__	0.000181083	0.00332469	normal	80	51
k__Bacteria;p__Proteobacteria;c__Alphaproteobacteria;o__Rhizobiales;f__Aurantimonadaceae	0.000191478	0.00344661	normal	25	5
k__Bacteria;p__Proteobacteria;c__Gammaproteobacteria;o__Xanthomonadales;f__Xanthomonadaceae	0.000207298	0.00359056	tumor	100	100
k__Bacteria;p__Proteobacteria;c__Betaproteobacteria;o__SC-I-84;f__	0.000206048	0.00363755	normal	73	49
k__Bacteria;p__Actinobacteria;c__Actinobacteria;o__Actinomycetales;f__Actinomycetaceae	0.000224928	0.00382378	normal	88	80
k__Bacteria;p__Acidobacteria;c__Solibacteres;o__Solibacterales;f__Solibacteraceae	0.00022994	0.0038379	normal	80	47
k__Bacteria;p__Acidobacteria;c__Solibacteres;o__Solibacterales;f__AKIW659	0.000258215	0.00415863	normal	30	6
k__Bacteria;p__Actinobacteria;c__Actinobacteria;o__Actinomycetales;f__Nocardioidaceae	0.0002639	0.0041769	tumor	83	54
k__Bacteria;p__Proteobacteria;c__Alphaproteobacteria;o__Rhodospirillales;f__Rhodospirillaceae	0.000257874	0.00422729	normal	91	71
k__Bacteria;p__Verrucomicrobia;c__Verrucomicrobiae;o__Verrucomicrobiales;f__Verrucomicrobiaceae	0.000286899	0.00446395	normal	94	73
k__Bacteria;p__Proteobacteria;c__Deltaproteobacteria;o__Myxococcales;f__Myxococcaceae	0.000320259	0.00474189	normal	59	29
k__Bacteria;p__Gemmatimonadetes;c__Gemmatimonadetes;o__;f__	0.000316066	0.00475653	normal	73	49
k__Bacteria;p__Bacteroidetes;c__Cytophagia;o__Cytophagales;f__Cytophagaceae	0.000313097	0.00479039	normal	83	75
k__Bacteria;p__Fibrobacteres;c__Fibrobacteria;o__258ds10;f__	0.00040323	0.00587563	normal	34	15
k__Bacteria;p__Proteobacteria;c__Alphaproteobacteria;o__Rhodospirillales;f__Acetobacteraceae	0.000460173	0.00660061	normal	69	54
k__Bacteria;p__Proteobacteria;c__Alphaproteobacteria;o__Rhizobiales;f__	0.000492442	0.0069548	normal	81	56
k__Bacteria;p__[Thermi];c__Deinococci;o__Deinococcales;f__Deinococcaceae	0.000555228	0.00772272	normal	48	26
k__Bacteria;p__Tenericutes;c__Mollicutes;o__Acholeplasmatales;f__Acholeplasmataceae	0.000582667	0.00798341	normal	28	9
k__Bacteria;p__Proteobacteria;c__Deltaproteobacteria;o__Myxococcales;f__	0.000595908	0.00804476	normal	90	69
k__Bacteria;p__Chloroflexi;c__Anaerolineae;o__SBR1031;f__SHA-31	0.000654958	0.00835072	normal	15	1
k__Bacteria;p__Acidobacteria;c__iii1-8;o__DS-18;f__	0.000650775	0.00841425	normal	67	40
k__Bacteria;p__Actinobacteria;c__Acidimicrobiia;o__Acidimicrobiales;f__EB1017	0.000650485	0.00853064	normal	69	36
k__Bacteria;p__Actinobacteria;c__Actinobacteria;o__Actinomycetales;f__Micromonosporaceae	0.000646837	0.00860574	normal	68	37
k__Bacteria;p__Actinobacteria;c__Actinobacteria;o__Actinomycetales;f__Streptosporangiaceae	0.000705263	0.00886893	normal	25	4
k__Bacteria;p__Bacteroidetes;c__Cytophagia;o__Cytophagales;f__Cyclobacteriaceae	0.00076523	0.00949298	normal	44	17
k__Bacteria;p__Actinobacteria;c__Actinobacteria;o__Actinomycetales;f__Intrasporangiaceae	0.000824103	0.010087	tumor	66	36
k__Bacteria;p__Proteobacteria;c__Deltaproteobacteria;o__Desulfuromonadales;f__Geobacteraceae	0.000879754	0.0106265	normal	67	38
k__Bacteria;p__Proteobacteria;c__Deltaproteobacteria;o__Spirobacillales;f__	0.00090852	0.0106926	normal	39	16
k__Bacteria;p__Deferribacteres;c__Deferribacteres;o__Deferribacterales;f__Deferribacteraceae	0.000954665	0.0108195	normal	59	26
k__Bacteria;p__Cyanobacteria;c__4C0d-2;o__YS2;f__	0.000908025	0.0108256	normal	62	29
k__Bacteria;p__Chlorobi;c__;o__;f__	0.000945544	0.0108501	normal	42	15
k__Bacteria;p__Chlorobi;c__OPB56;o__;f__	0.000940762	0.0109319	normal	48	25
k__Bacteria;p__Chloroflexi;c__Ktedonobacteria;o__;f__	0.000994	0.0111279	normal	25	10
k__Bacteria;p__Bacteroidetes;c__Flavobacteriia;o__Flavobacteriales;f__Cryomorphaceae	0.00102767	0.0113662	normal	59	31
k__Bacteria;p__Actinobacteria;c__Actinobacteria;o__Bifidobacteriales;f__Bifidobacteriaceae	0.00107606	0.0117598	normal	100	100
k__Bacteria;p__Elusimicrobia;c__Elusimicrobia;o__IIb;f__	0.00118249	0.0127709	normal	27	11
k__Bacteria;p__Proteobacteria;c__Gammaproteobacteria;o__Thiotrichales;f__Piscirickettsiaceae	0.00122826	0.013111	normal	67	42
k__Bacteria;p__Acidobacteria;c__Solibacteres;o__Solibacterales;f__	0.00127812	0.0134863	normal	75	50
k__Bacteria;p__Firmicutes;c__Clostridia;o__Clostridiales;f__[Tissierellaceae]	0.00136913	0.0142825	tumor	100	98
k__Bacteria;p__Spirochaetes;c__[Leptospirae];o__[Leptospirales];f__Leptospiraceae	0.00146977	0.0146658	normal	14	1
k__Bacteria;p__Proteobacteria;c__Alphaproteobacteria;o__Rhodobacterales;f__Rhodobacteraceae	0.00150575	0.0147051	normal	90	79
k__Bacteria;p__Acidobacteria;c__[Chloracidobacteria];o__RB41;f__	0.00149015	0.0147092	normal	65	36
k__Bacteria;p__Elusimicrobia;c__Elusimicrobia;o__Elusimicrobiales;f__	0.0014617	0.0147455	normal	34	13
k__Bacteria;p__Actinobacteria;c__Coriobacteriia;o__Coriobacteriales;f__Coriobacteriaceae	0.00143594	0.0148112	normal	99	92
k__Bacteria;p__Bacteroidetes;c__Bacteroidia;o__Bacteroidales;f__Rikenellaceae	0.00145311	0.0148217	normal	100	99
k__Bacteria;p__TM7;c__TM7-3;o__;f__	0.00167882	0.0162227	normal	57	43
k__Bacteria;p__Bacteroidetes;c__Flavobacteriia;o__Flavobacteriales;f__[Weeksellaceae]	0.00189672	0.0181374	normal	91	80
k__Bacteria;p__Armatimonadetes;c__[Fimbriimonadia];o__[Fimbriimonadales];f__[Fimbriimonadaceae]	0.00192076	0.0181779	normal	46	21
k__Bacteria;p__WPS-2;c__;o__;f__	0.00198784	0.0186208	normal	59	37
k__Bacteria;p__Proteobacteria;c__Alphaproteobacteria;o__Rhizobiales;f__Hyphomicrobiaceae	0.00214268	0.0198685	normal	87	78
k__Bacteria;p__Actinobacteria;c__Actinobacteria;o__Actinomycetales;f__Streptomycetaceae	0.00223235	0.02029	tumor	65	38
k__Bacteria;p__Verrucomicrobia;c__[Pedosphaerae];o__[Pedosphaerales];f__Ellin515	0.00225893	0.0203304	normal	61	31
k__Bacteria;p__Bacteroidetes;c__[Rhodothermi];o__[Rhodothermales];f__Rhodothermaceae	0.00222638	0.0204382	normal	36	15
k__Bacteria;p__OD1;__;__;__	0.00235563	0.0209949	normal	17	4
k__Bacteria;p__Proteobacteria;c__Alphaproteobacteria;o__Rickettsiales;f__mitochondria	0.00264716	0.0233663	normal	47	18
k__Bacteria;p__Firmicutes;c__Bacilli;o__Turicibacterales;f__Turicibacteraceae	0.00271616	0.023523	normal	90	68
k__Bacteria;p__Firmicutes;c__Bacilli;o__Gemellales;f__Gemellaceae	0.00271616	0.023747	tumor	97	95
k__Bacteria;p__Firmicutes;c__Clostridia;o__Clostridiales;__	0.00280503	0.0240656	tumor	86	87
k__Bacteria;p__Actinobacteria;c__Actinobacteria;o__Actinomycetales;f__	0.00301024	0.0255871	normal	79	48
k__Bacteria;p__Proteobacteria;c__Alphaproteobacteria;o__Ellin329;f__	0.00304215	0.025621	normal	76	51
k__Bacteria;p__Proteobacteria;c__Gammaproteobacteria;o__Alteromonadales;f__Shewanellaceae	0.00321343	0.026576	tumor	69	74
k__Bacteria;p__Firmicutes;c__Bacilli;o__Bacillales;f__Bacillaceae	0.00320508	0.0267479	normal	82	56
k__Bacteria;p__Proteobacteria;c__Gammaproteobacteria;o__Alteromonadales;f__Alteromonadaceae	0.00333688	0.0273505	normal	58	34
k__Bacteria;p__Chloroflexi;c__TK17;o__mle1-48;f__	0.0034755	0.0282346	normal	56	29
k__Bacteria;p__Proteobacteria;c__Betaproteobacteria;o__Rhodocyclales;f__Rhodocyclaceae	0.00366651	0.029525	normal	63	43
k__Bacteria;p__Proteobacteria;c__Deltaproteobacteria;o__Myxococcales;f__OM27	0.00377918	0.0301677	normal	44	21
k__Bacteria;p__Proteobacteria;c__Deltaproteobacteria;o__Myxococcales;f__Cystobacterineae	0.00402192	0.0318286	normal	29	15
k__Bacteria;p__Proteobacteria;c__Deltaproteobacteria;o__Desulfobacterales;f__Desulfobacteraceae	0.00406952	0.0319301	normal	44	18
k__Bacteria;p__Firmicutes;c__Clostridia;o__Halanaerobiales;f__	0.00443909	0.0342444	normal	10	1
k__Bacteria;p__Bacteroidetes;c__Bacteroidia;o__Bacteroidales;f__SB-1	0.00455301	0.0342595	normal	40	20
k__Bacteria;p__Proteobacteria;c__Deltaproteobacteria;o__Myxococcales;f__Cystobacteraceae	0.00454583	0.0344882	normal	44	22
k__Bacteria;p__Proteobacteria;c__Deltaproteobacteria;o__PB19;f__	0.00451405	0.0345325	normal	14	2
k__Bacteria;p__Firmicutes;c__Bacilli;o__Bacillales;f__[Thermicanaceae]	0.00443909	0.0345346	normal	10	1
k__Bacteria;p__Proteobacteria;c__Betaproteobacteria;o__Nitrosomonadales;f__Nitrosomonadaceae	0.0046573	0.0347594	normal	47	27
k__Bacteria;p__Verrucomicrobia;c__[Pedosphaerae];o__[Pedosphaerales];f__	0.00483379	0.0352176	normal	64	36
k__Bacteria;p__Gemmatimonadetes;c__Gemm-3;o__;f__	0.00479731	0.0352315	normal	47	28
k__Bacteria;p__Actinobacteria;c__Actinobacteria;o__Actinomycetales;f__Micrococcaceae	0.00476569	0.0352815	tumor	94	84
k__Bacteria;p__Proteobacteria;c__Alphaproteobacteria;o__Rhizobiales;__	0.00494257	0.0357266	normal	44	21
k__Bacteria;p__Proteobacteria;c__Alphaproteobacteria;o__Rickettsiales;f__	0.00501549	0.0359705	normal	42	26
k__Bacteria;p__WS4;c__;o__;f__	0.00506203	0.0360228	normal	10	1
k__Bacteria;p__WS3;c__PRR-12;o__GN03;f__	0.00511105	0.0360919	normal	19	2
k__Bacteria;p__Bacteroidetes;c__[Saprospirae];o__[Saprospirales];f__Saprospiraceae	0.00531393	0.0372381	normal	71	53
k__Bacteria;p__Armatimonadetes;c__0319-6E2;o__;f__	0.00547604	0.037797	normal	41	18
k__Bacteria;p__Firmicutes;c__Clostridia;o__Clostridiales;f__Ruminococcaceae	0.00546666	0.0380181	normal	100	100
k__Bacteria;p__Firmicutes;c__Bacilli;o__Bacillales;f__Paenibacillaceae	0.00559147	0.038022	normal	63	38
k__Bacteria;p__Chlorobi;c__BSV26;o__VC38;f__	0.00564429	0.0380989	normal	19	6
k__Bacteria;p__Armatimonadetes;c__Chthonomonadetes;o__SJA-22;f__	0.00573283	0.0381358	normal	32	9
k__Bacteria;p__Firmicutes;c__Bacilli;o__Bacillales;f__	0.00558683	0.038274	normal	37	15
k__Bacteria;p__BRC1;c__PRR-11;o__;f__	0.0057253	0.0383637	normal	25	10
k__Bacteria;p__Acidobacteria;c__Sva0725;o__Sva0725;f__	0.00591594	0.0390707	normal	44	26
k__Bacteria;p__Chloroflexi;c__Ktedonobacteria;o__JG30-KF-AS9;f__	0.00634518	0.0416063	normal	51	30
k__Bacteria;p__OP3;c__BD4-9;o__;f__	0.00640649	0.0417103	normal	13	4
k__Bacteria;p__Proteobacteria;c__Betaproteobacteria;o__Tremblayales;f__	0.00657974	0.0425367	normal	38	21
k__Bacteria;p__Proteobacteria;c__Deltaproteobacteria;o__NB1-j;f__	0.00685041	0.0439768	normal	34	16
k__Bacteria;p__Chloroflexi;c__Anaerolineae;o__GCA004;f__	0.00717619	0.0457482	tumor	53	33
k__Bacteria;p__Proteobacteria;c__Alphaproteobacteria;__;__	0.00800965	0.0507094	normal	56	29
k__Bacteria;p__Tenericutes;c__Mollicutes;o__Mycoplasmatales;f__Mycoplasmataceae	0.00901765	0.0567	tumor	69	51
k__Bacteria;p__Proteobacteria;c__Alphaproteobacteria;o__Sphingomonadales;f__Erythrobacteraceae	0.00937592	0.0585517	normal	61	43
k__Bacteria;p__[Thermi];c__Deinococci;o__Thermales;f__Thermaceae	0.0100814	0.061698	normal	28	9
k__Bacteria;p__Planctomycetes;c__Phycisphaerae;o__Phycisphaerales;f__Phycisphaeraceae	0.00999639	0.0620046	normal	15	6
k__Bacteria;p__Proteobacteria;c__Deltaproteobacteria;o__GMD14H09;f__	0.0100771	0.062086	normal	23	8
k__Bacteria;p__Nitrospirae;c__Nitrospira;o__Nitrospirales;f__Nitrospiraceae	0.0102494	0.0623109	normal	72	52
k__Bacteria;p__Proteobacteria;c__Gammaproteobacteria;o__Vibrionales;__	0.0108828	0.0648729	normal	40	27
k__Bacteria;p__Actinobacteria;c__Actinobacteria;o__Actinomycetales;f__Microbacteriaceae	0.0108702	0.0652214	normal	77	56
k__Bacteria;p__Chloroflexi;c__Anaerolineae;o__SB-34;f__	0.0108622	0.0656021	normal	8	2
k__Bacteria;p__Firmicutes;c__Bacilli;o__Bacillales;__	0.0117322	0.069485	normal	51	30
k__Bacteria;p__Cyanobacteria;c__Chloroplast;o__;f__	0.0119274	0.070188	normal	18	7
k__Bacteria;p__Proteobacteria;c__Deltaproteobacteria;o__Desulfobacterales;f__Desulfobulbaceae	0.012666	0.0726713	normal	53	33
k__Bacteria;p__Proteobacteria;c__Deltaproteobacteria;o__Bdellovibrionales;f__Bdellovibrionaceae	0.012666	0.0731283	normal	52	37
k__Bacteria;p__Actinobacteria;c__Actinobacteria;o__Actinomycetales;f__Dietziaceae	0.0126142	0.0732898	normal	32	16
k__Bacteria;p__Proteobacteria;c__Deltaproteobacteria;o__Myxococcales;f__Polyangiaceae	0.0125597	0.0734385	normal	46	25
k__Bacteria;p__Firmicutes;c__Bacilli;o__Bacillales;f__Planococcaceae	0.0130055	0.0741557	normal	67	40
k__Bacteria;p__Planctomycetes;c__Phycisphaerae;o__MSBL9;f__	0.0134945	0.0750782	normal	26	9
k__Bacteria;p__Bacteroidetes;c__VC2_1_Bac22;o__;f__	0.0134945	0.075536	normal	26	12
k__Bacteria;p__Cyanobacteria;c__Oscillatoriophycideae;o__Oscillatoriales;f__Phormidiaceae	0.0133395	0.0755904	normal	21	8
k__Bacteria;p__Tenericutes;c__Mollicutes;o__Anaeroplasmatales;f__Anaeroplasmataceae	0.0134424	0.0757065	normal	36	19
k__Bacteria;p__TM7;c__SC3;o__;f__	0.0144236	0.0797644	normal	45	21
k__Bacteria;p__GOUTA4;c__;o__;f__	0.0147723	0.0797707	normal	12	5
k__Bacteria;p__Proteobacteria;c__Gammaproteobacteria;o__Legionellales;f__Coxiellaceae	0.0149703	0.0798995	normal	60	35
k__Bacteria;p__Proteobacteria;c__Deltaproteobacteria;o__;f__	0.0148844	0.0799056	normal	54	32
k__Bacteria;p__Firmicutes;c__Clostridia;o__MBA08;f__	0.0147723	0.0802427	normal	13	5
k__Bacteria;p__BRC1;c__NPL-UPA2;o__;f__	0.015156	0.080423	normal	8	1
k__Bacteria;p__Proteobacteria;c__Alphaproteobacteria;o__Rickettsiales;f__Rickettsiaceae	0.0147306	0.0804919	normal	40	22
k__Bacteria;p__GN02;c__BD1-5;o__;f__	0.0147297	0.080969	normal	24	11
k__Bacteria;p__OP3;c__koll11;o__;f__	0.0156536	0.082586	normal	13	3
k__Bacteria;p__Bacteroidetes;c__Bacteroidia;o__Bacteroidales;f__Porphyromonadaceae	0.0159409	0.0836214	normal	100	99
k__Bacteria;p__SR1;c__;o__;f__	0.0163902	0.0854898	normal	18	10
k__Archaea;p__Euryarchaeota;c__Thermoplasmata;o__E2;f__	0.0172903	0.089675	normal	7	1
k__Bacteria;p__Planctomycetes;c__Phycisphaerae;o__Phycisphaerales;f__	0.0177671	0.0916304	normal	47	22
k__Bacteria;p__Gemmatimonadetes;c__Gemmatimonadetes;o__Gemmatimonadales;f__Gemmatimonadaceae	0.0186749	0.0947157	normal	14	6
k__Bacteria;p__Actinobacteria;c__Rubrobacteria;o__Rubrobacterales;f__Rubrobacteraceae	0.0188083	0.0948681	normal	49	29
