# Supplementary material for: Cytotoxic T-Cell Trafficking Chemokine Profiles Correlate With Defined Mucosal Microbial Communities in Colorectal Cancer
Source: Front Immunol. 2021 Sep 1;12:715559. doi: 10.3389/fimmu.2021.715559 (PMC8442671; doi:10.3389/fimmu.2021.715559)
Supplement: Supplementary file 10 [file Table_4.xlsx]

## Sheet: Sheet1
Order	p-value (Wilcoxon)	q-value (FDR)	Higher in normal or tumor	positive rate in the normal tissue(%)	positive rate in the tumor tissue(%)
k__Bacteria;p__Gemmatimonadetes;c__Gemmatimonadetes;o__Gemmatimonadales	6.15803e-09	3.3315e-06	normal	76	40
k__Bacteria;p__Proteobacteria;c__Gammaproteobacteria;o__Pseudomonadales	1.06277e-07	2.8748e-05	normal	100	99
k__Bacteria;p__[Thermi];c__Deinococci;o__Deinococcales	2.00175e-07	3.60982e-05	normal	74	32
k__Bacteria;p__Cyanobacteria;c__Chloroplast;o__Streptophyta	5.68608e-07	7.69042e-05	normal	97	96
k__Bacteria;p__Proteobacteria;c__Deltaproteobacteria;o__DTB120	9.80562e-07	0.000106097	normal	36	4
k__Bacteria;p__Proteobacteria;c__Alphaproteobacteria;o__Caulobacterales	1.26917e-06	0.000114437	normal	94	75
k__Bacteria;p__OD1;c__SM2F11;o__	1.72582e-06	0.000133381	normal	43	12
k__Bacteria;p__Cyanobacteria;c__4C0d-2;o__MLE1-12	2.62164e-06	0.000177289	normal	57	25
k__Bacteria;p__Chlorobi;c__Ignavibacteria;o__Ignavibacteriales	5.38432e-06	0.000264811	normal	64	26
k__Bacteria;p__Verrucomicrobia;c__Opitutae;o__Opitutales	4.93148e-06	0.000266793	normal	63	28
k__Bacteria;p__Fusobacteria;c__Fusobacteriia;o__Fusobacteriales	4.73022e-06	0.000284339	tumor	100	100
k__Bacteria;p__Proteobacteria;c__Betaproteobacteria;o__Burkholderiales	6.44977e-06	0.000290777	normal	100	98
k__Bacteria;p__Gemmatimonadetes;c__Gemmatimonadetes;o__N1423WL	1.01314e-05	0.000421623	normal	57	21
k__Bacteria;p__Firmicutes;c__Clostridia;o__Natranaerobiales	1.25369e-05	0.000423904	normal	42	11
k__Bacteria;p__Proteobacteria;c__Alphaproteobacteria;o__	1.18011e-05	0.000425628	normal	74	35
k__Bacteria;p__Acidobacteria;c__Acidobacteriia;o__Acidobacteriales	1.15848e-05	0.00044767	normal	87	63
k__Bacteria;p__Proteobacteria;c__Epsilonproteobacteria;o__Campylobacterales	1.89194e-05	0.000538705	tumor	99	99
k__Bacteria;p__Chloroflexi;c__Chloroflexi;o__Chloroflexales	1.83411e-05	0.000551251	normal	32	9
k__Bacteria;p__Proteobacteria;c__Deltaproteobacteria;o__MIZ46	1.78758e-05	0.000568872	normal	57	22
k__Bacteria;p__TM7;c__TM7-1;o__	2.10407e-05	0.00056915	normal	79	37
k__Bacteria;p__Cyanobacteria;c__ML635J-21;o__	2.50432e-05	0.000645161	normal	50	14
k__Bacteria;p__Proteobacteria;c__Betaproteobacteria;o__Ellin6067	4.05456e-05	0.000997053	normal	78	51
k__Bacteria;p__Gemmatimonadetes;c__Gemmatimonadetes;o__Ellin5290	4.67496e-05	0.00101166	normal	62	28
k__Bacteria;p__Proteobacteria;c__Deltaproteobacteria;o__Myxococcales	4.56875e-05	0.00102987	normal	94	81
k__Bacteria;p__TM7;c__TM7-3;o__CW040	4.38949e-05	0.00103248	normal	73	47
k__Bacteria;p__Firmicutes;c__Erysipelotrichi;o__Erysipelotrichales	5.42329e-05	0.00112846	normal	100	100
k__Bacteria;p__Actinobacteria;c__Thermoleophilia;o__Gaiellales	6.74749e-05	0.001352	normal	92	76
k__Bacteria;p__Bacteroidetes;c__Sphingobacteriia;o__Sphingobacteriales	7.92504e-05	0.00153123	normal	86	64
k__Bacteria;p__Proteobacteria;c__Alphaproteobacteria;o__Sphingomonadales	8.74064e-05	0.00163058	normal	98	98
k__Bacteria;p__Gemmatimonadetes;c__Gemm-5;o__	0.000107341	0.00193572	normal	61	32
k__Bacteria;p__Proteobacteria;c__Gammaproteobacteria;o__Vibrionales	0.000115227	0.0020109	normal	74	53
k__Bacteria;p__Proteobacteria;c__Alphaproteobacteria;o__Rhodospirillales	0.000125094	0.00211487	normal	93	77
k__Bacteria;p__Proteobacteria;c__Alphaproteobacteria;o__Rhizobiales	0.000129791	0.00212778	normal	99	97
k__Bacteria;p__Proteobacteria;c__Gammaproteobacteria;__	0.000141483	0.00225124	normal	61	35
k__Bacteria;p__Bacteroidetes;c__[Saprospirae];o__[Saprospirales]	0.00019632	0.00303454	normal	92	86
k__Bacteria;p__Proteobacteria;c__Betaproteobacteria;o__SC-I-84	0.000206048	0.00309645	normal	73	49
k__Bacteria;p__Proteobacteria;c__Alphaproteobacteria;o__Rickettsiales	0.000276273	0.00393326	normal	77	49
k__Bacteria;p__Bacteroidetes;c__Cytophagia;o__Cytophagales	0.000269257	0.00393697	normal	85	77
k__Bacteria;p__Verrucomicrobia;c__Verrucomicrobiae;o__Verrucomicrobiales	0.000286899	0.0039798	normal	94	73
k__Bacteria;p__Gemmatimonadetes;c__Gemmatimonadetes;o__	0.000316066	0.00427479	normal	73	49
k__Bacteria;p__Acidobacteria;c__Solibacteres;o__Solibacterales	0.000358087	0.00461251	normal	88	64
k__Bacteria;p__Firmicutes;c__Bacilli;o__Bacillales	0.000353698	0.00466709	tumor	96	92
k__Bacteria;p__Fibrobacteres;c__Fibrobacteria;o__258ds10	0.00040323	0.00507319	normal	34	15
k__Bacteria;p__Bacteroidetes;c__Flavobacteriia;o__Flavobacteriales	0.000419153	0.00515368	normal	99	92
k__Bacteria;p__Bacteroidetes;c__[Rhodothermi];o__[Rhodothermales]	0.000595334	0.00700165	normal	46	18
k__Bacteria;p__Tenericutes;c__Mollicutes;o__Acholeplasmatales	0.000582667	0.00700495	normal	28	9
k__Bacteria;p__Acidobacteria;c__iii1-8;o__DS-18	0.000650775	0.00749084	normal	67	40
k__Bacteria;p__Proteobacteria;c__Gammaproteobacteria;o__Xanthomonadales	0.000689737	0.00777391	tumor	100	100
k__Bacteria;p__Deferribacteres;c__Deferribacteres;o__Deferribacterales	0.000954665	0.00956433	normal	59	26
k__Bacteria;p__Proteobacteria;c__Deltaproteobacteria;o__Spirobacillales	0.00090852	0.00963744	normal	39	16
k__Bacteria;p__Chlorobi;c__;o__	0.000945544	0.00965168	normal	42	15
k__Bacteria;p__Chloroflexi;c__Ktedonobacteria;o__	0.000994	0.00977734	normal	25	10
k__Bacteria;p__Chlorobi;c__OPB56;o__	0.000940762	0.00978754	normal	48	25
k__Bacteria;p__Proteobacteria;c__Deltaproteobacteria;o__Desulfuromonadales	0.00088874	0.00981242	normal	72	47
k__Bacteria;p__Cyanobacteria;c__4C0d-2;o__YS2	0.000908025	0.00982484	normal	62	29
k__Bacteria;p__Armatimonadetes;c__[Fimbriimonadia];o__[Fimbriimonadales]	0.00105321	0.0101747	normal	47	21
k__Bacteria;p__Actinobacteria;c__Actinobacteria;o__Bifidobacteriales	0.00107606	0.0102131	normal	100	100
k__Bacteria;p__Proteobacteria;c__Gammaproteobacteria;o__Thiotrichales	0.00111374	0.0103885	normal	68	46
k__Bacteria;p__Elusimicrobia;c__Elusimicrobia;o__IIb	0.00118249	0.0108428	normal	27	11
k__Bacteria;p__Actinobacteria;c__Coriobacteriia;o__Coriobacteriales	0.00143594	0.0129474	normal	99	92
k__Bacteria;p__Acidobacteria;c__[Chloracidobacteria];o__RB41	0.00147838	0.0131116	normal	76	53
k__Bacteria;p__TM7;c__TM7-3;o__	0.00167882	0.0144165	normal	57	43
k__Bacteria;p__Verrucomicrobia;c__[Pedosphaerae];o__[Pedosphaerales]	0.00165217	0.0144165	normal	79	59
k__Bacteria;p__WPS-2;c__;o__	0.00198784	0.0168035	normal	59	37
k__Bacteria;p__WS3;c__PRR-12;o__GN03	0.00206417	0.0171802	normal	23	4
k__Bacteria;p__Proteobacteria;c__Alphaproteobacteria;o__Rhodobacterales	0.0022639	0.0185572	normal	92	81
k__Bacteria;p__Proteobacteria;c__Betaproteobacteria;o__Methylophilales	0.00236414	0.0188088	normal	57	33
k__Bacteria;p__OD1;__;__	0.00235563	0.0190209	normal	17	4
k__Bacteria;p__Firmicutes;c__Bacilli;o__Turicibacterales	0.00271616	0.020992	normal	97	95
k__Bacteria;p__Firmicutes;c__Bacilli;o__Gemellales	0.00271616	0.0212963	tumor	90	68
k__Bacteria;p__Proteobacteria;c__Alphaproteobacteria;o__Ellin329	0.00304215	0.0231803	normal	76	51
k__Bacteria;p__Chloroflexi;c__TK17;o__mle1-48	0.0034755	0.0261145	normal	56	29
k__Bacteria;p__Proteobacteria;c__Betaproteobacteria;o__Rhodocyclales	0.00366651	0.0271723	normal	63	43
k__Bacteria;p__Elusimicrobia;c__Elusimicrobia;o__Elusimicrobiales	0.00375564	0.0274568	normal	34	15
k__Bacteria;p__Proteobacteria;c__Betaproteobacteria;o__Nitrosomonadales	0.00393499	0.0280109	normal	48	27
k__Bacteria;p__Actinobacteria;c__Actinobacteria;o__Actinomycetales	0.00391719	0.028256	normal	100	99
k__Bacteria;p__Firmicutes;c__Clostridia;o__Thermoanaerobacterales	0.00418387	0.0293958	normal	15	2
k__Bacteria;p__Proteobacteria;c__Deltaproteobacteria;o__PB19	0.00451405	0.031309	normal	14	2
k__Bacteria;p__Planctomycetes;c__Phycisphaerae;o__Phycisphaerales	0.00467208	0.0319949	normal	52	23
k__Bacteria;p__Gemmatimonadetes;c__Gemm-3;o__	0.00479731	0.0324418	normal	47	28
k__Bacteria;p__Proteobacteria;c__Deltaproteobacteria;o__NB1-j	0.00492385	0.0328865	normal	52	31
k__Bacteria;p__WS4;c__;o__	0.00506203	0.0333971	normal	10	1
k__Bacteria;p__Armatimonadetes;c__0319-6E2;o__	0.00547604	0.0356932	normal	41	18
k__Bacteria;p__Armatimonadetes;c__Chthonomonadetes;o__SJA-22	0.00573283	0.0360635	normal	32	9
k__Bacteria;p__Chlorobi;c__BSV26;o__VC38	0.00564429	0.0363519	normal	19	6
k__Bacteria;p__BRC1;c__PRR-11;o__	0.0057253	0.0364398	normal	25	10
k__Bacteria;p__Acidobacteria;c__Sva0725;o__Sva0725	0.00591594	0.0367876	normal	44	26
k__Bacteria;p__OP3;c__BD4-9;o__	0.00640649	0.0389428	normal	13	4
k__Bacteria;p__Chloroflexi;c__Ktedonobacteria;o__JG30-KF-AS9	0.00634518	0.0390084	normal	51	30
k__Bacteria;p__Proteobacteria;c__Betaproteobacteria;o__Tremblayales	0.00657974	0.0395516	normal	38	21
k__Bacteria;p__Chloroflexi;c__Anaerolineae;o__GCA004	0.00717619	0.0426628	tumor	53	33
k__Bacteria;p__Proteobacteria;c__Alphaproteobacteria;__	0.00800965	0.0471002	normal	56	29
k__Bacteria;p__Tenericutes;c__Mollicutes;o__Mycoplasmatales	0.00901765	0.0524575	tumor	69	51
k__Bacteria;p__Spirochaetes;c__[Leptospirae];o__[Leptospirales]	0.0101813	0.0573759	normal	19	6
k__Bacteria;p__[Thermi];c__Deinococci;o__Thermales	0.0100814	0.0574108	normal	28	9
k__Bacteria;p__Proteobacteria;c__Deltaproteobacteria;o__GMD14H09	0.0100771	0.0579972	normal	23	8
k__Bacteria;p__Chloroflexi;c__Anaerolineae;o__SB-34	0.0108622	0.0605821	normal	8	2
k__Bacteria;p__Proteobacteria;c__Deltaproteobacteria;o__Desulfobacterales	0.0110449	0.0609722	normal	66	43
k__Bacteria;p__Cyanobacteria;c__Chloroplast;o__	0.0119274	0.0651789	normal	18	7
k__Bacteria;p__Proteobacteria;c__Gammaproteobacteria;o__Chromatiales	0.012165	0.0658126	normal	54	29
k__Bacteria;p__Proteobacteria;c__Deltaproteobacteria;o__Bdellovibrionales	0.0124987	0.066292	normal	63	46
k__Bacteria;p__Actinobacteria;c__Acidimicrobiia;o__Acidimicrobiales	0.0124554	0.0667163	normal	88	70
k__Bacteria;p__Planctomycetes;c__Phycisphaerae;o__MSBL9	0.0134945	0.0688726	normal	26	12
k__Bacteria;p__Bacteroidetes;c__VC2_1_Bac22;o__	0.0134945	0.0695286	normal	26	9
k__Bacteria;p__Tenericutes;c__Mollicutes;o__Anaeroplasmatales	0.0134424	0.0699265	normal	36	19
k__Bacteria;p__Cyanobacteria;c__Oscillatoriophycideae;o__Oscillatoriales	0.0133395	0.0700647	normal	21	8
k__Bacteria;p__Proteobacteria;c__Deltaproteobacteria;o__	0.0148844	0.0725446	normal	54	32
k__Bacteria;p__GOUTA4;c__;o__	0.0147723	0.0726531	normal	13	5
k__Bacteria;p__TM7;c__SC3;o__	0.0144236	0.072927	normal	45	21
k__Bacteria;p__Proteobacteria;c__Gammaproteobacteria;o__HTCC2188	0.0152442	0.0729833	normal	20	9
k__Bacteria;p__BRC1;c__NPL-UPA2;o__	0.015156	0.0732088	normal	8	1
k__Bacteria;p__Firmicutes;c__Clostridia;o__MBA08	0.0147723	0.0733196	normal	12	5
k__Bacteria;p__GN02;c__BD1-5;o__	0.0147297	0.0737846	normal	24	11
k__Bacteria;p__OP3;c__koll11;o__	0.0156536	0.0742857	normal	13	3
k__Bacteria;p__SR1;c__;o__	0.0163902	0.0771052	normal	18	10
k__Bacteria;p__Chloroflexi;c__Chloroflexi;o__[Roseiflexales]	0.0188083	0.0862311	normal	49	29
k__Bacteria;p__Actinobacteria;c__Rubrobacteria;o__Rubrobacterales	0.0188083	0.0869682	normal	51	27
k__Bacteria;p__Nitrospirae;c__Nitrospira;o__Nitrospirales	0.0191713	0.0871569	normal	80	63
k__Bacteria;p__Actinobacteria;c__Thermoleophilia;o__Solirubrobacterales	0.0187006	0.0872158	tumor	83	76
k__Bacteria;p__Elusimicrobia;c__Endomicrobia;o__	0.019878	0.0896165	normal	13	3
k__Bacteria;p__Chloroflexi;c__Dehalococcoidetes;o__	0.0208793	0.0933527	normal	7	2
