# Supplementary material for: Cytotoxic T-Cell Trafficking Chemokine Profiles Correlate With Defined Mucosal Microbial Communities in Colorectal Cancer
Source: Front Immunol. 2021 Sep 1;12:715559. doi: 10.3389/fimmu.2021.715559 (PMC8442671; doi:10.3389/fimmu.2021.715559)
Supplement: Supplementary file 11 [file Table_5.xlsx]

## Sheet: Sheet1
Class	p-value (Wilcoxon)	q-value (FDR)	Higher in normal or tumor	positive rate in the normal tissue(%)	positive rate in the tumor tissue(%)
k__Bacteria;p__[Thermi];c__Deinococci	2.11003e-07	2.75359e-05	normal	77	36
k__Bacteria;p__Gemmatimonadetes;c__Gemmatimonadetes	1.51075e-07	3.94305e-05	normal	85	68
k__Bacteria;p__Cyanobacteria;c__Chloroplast	6.33732e-07	5.51347e-05	normal	97	98
k__Bacteria;p__OD1;c__SM2F11	1.72582e-06	0.000112609	normal	43	12
k__Bacteria;p__Chlorobi;c__Ignavibacteria	5.38432e-06	0.000200758	normal	64	26
k__Bacteria;p__Fusobacteria;c__Fusobacteriia	4.73022e-06	0.000205765	tumor	100	100
k__Bacteria;p__Verrucomicrobia;c__Opitutae	4.03277e-06	0.000210511	normal	66	30
k__Bacteria;p__Acidobacteria;c__Acidobacteriia	1.15848e-05	0.000377954	normal	87	63
k__Bacteria;p__Cyanobacteria;c__4C0d-2	2.26908e-05	0.00053839	normal	78	48
k__Bacteria;p__Cyanobacteria;c__ML635J-21	2.50432e-05	0.00054469	normal	50	14
k__Bacteria;p__Proteobacteria;c__Epsilonproteobacteria	1.89194e-05	0.000548663	tumor	99	99
k__Bacteria;p__TM7;c__TM7-1	2.10407e-05	0.000549161	normal	79	37
k__Bacteria;p__Firmicutes;c__Erysipelotrichi	5.42329e-05	0.00108883	normal	100	100
k__Bacteria;p__Proteobacteria;c__Betaproteobacteria	6.0954e-05	0.00113636	normal	100	100
k__Bacteria;p__Proteobacteria;c__Alphaproteobacteria	8.74064e-05	0.00134195	normal	100	100
k__Bacteria;p__Bacteroidetes;c__Sphingobacteriia	7.92504e-05	0.00137896	normal	86	64
k__Bacteria;p__TM7;c__TM7-3	8.5859e-05	0.00140058	normal	84	63
k__Bacteria;p__Gemmatimonadetes;c__Gemm-5	0.000107341	0.00155645	normal	61	32
k__Bacteria;p__Bacteroidetes;c__[Saprospirae]	0.00019632	0.00269681	normal	92	86
k__Bacteria;p__Bacteroidetes;c__Cytophagia	0.000269257	0.0035138	normal	85	77
k__Bacteria;p__Verrucomicrobia;c__Verrucomicrobiae	0.000286899	0.00356574	normal	94	73
k__Bacteria;p__Acidobacteria;c__Solibacteres	0.000347917	0.00412757	normal	88	65
k__Bacteria;p__Bacteroidetes;c__Flavobacteriia	0.000413742	0.00469507	normal	99	92
k__Bacteria;p__Bacteroidetes;c__[Rhodothermi]	0.000595334	0.00647426	normal	46	18
k__Bacteria;p__Actinobacteria;c__Thermoleophilia	0.000752887	0.00786015	normal	95	87
k__Bacteria;p__Deferribacteres;c__Deferribacteres	0.000954665	0.00859199	normal	59	26
k__Bacteria;p__Chlorobi;c__	0.000945544	0.00881382	normal	42	15
k__Bacteria;p__Chlorobi;c__OPB56	0.000940762	0.00909403	normal	48	25
k__Bacteria;p__Armatimonadetes;c__[Fimbriimonadia]	0.00105321	0.00916292	normal	47	21
k__Bacteria;p__Actinobacteria;c__Actinobacteria	0.000917924	0.00921454	normal	100	100
k__Bacteria;p__Acidobacteria;c__[Chloracidobacteria]	0.00116851	0.00983808	normal	78	55
k__Bacteria;p__Actinobacteria;c__Coriobacteriia	0.00143594	0.0117119	normal	99	92
k__Bacteria;p__Verrucomicrobia;c__[Pedosphaerae]	0.00156492	0.0123771	normal	79	59
k__Bacteria;p__WPS-2;c__	0.00198784	0.0152596	normal	59	37
k__Bacteria;p__Armatimonadetes;c__Chthonomonadetes	0.00210858	0.0152872	normal	42	15
k__Bacteria;p__Chloroflexi;c__Chloroflexi	0.00210356	0.0156865	normal	58	32
k__Bacteria;p__OD1;__	0.00235563	0.0166168	normal	17	4
k__Bacteria;p__Elusimicrobia;c__Elusimicrobia	0.00281233	0.0193163	normal	51	33
k__Bacteria;p__Proteobacteria;c__Deltaproteobacteria	0.00307242	0.0205616	normal	100	99
k__Bacteria;p__Chloroflexi;c__Anaerolineae	0.00324823	0.0211947	tumor	82	65
k__Bacteria;p__Chloroflexi;c__TK17	0.00435823	0.0277438	normal	63	34
k__Bacteria;p__Gemmatimonadetes;c__Gemm-3	0.00479731	0.0298119	normal	47	28
k__Bacteria;p__WS4;c__	0.00506203	0.0307254	normal	10	1
k__Bacteria;p__Planctomycetes;c__Phycisphaerae	0.00523123	0.0310307	normal	68	50
k__Bacteria;p__Armatimonadetes;c__0319-6E2	0.00547604	0.031761	normal	41	18
k__Bacteria;p__BRC1;c__PRR-11	0.0057253	0.0324848	normal	25	10
k__Bacteria;p__Fibrobacteres;c__Fibrobacteria	0.0060261	0.0327669	normal	38	23
k__Bacteria;p__Acidobacteria;c__Sva0725	0.00591594	0.0328523	normal	44	26
k__Bacteria;p__Acidobacteria;c__iii1-8	0.00627297	0.0334132	normal	69	45
k__Bacteria;p__OP3;c__BD4-9	0.00640649	0.0334419	normal	13	4
k__Bacteria;p__Cyanobacteria;c__Oscillatoriophycideae	0.00752942	0.0385329	normal	35	13
k__Bacteria;p__Chloroflexi;c__Ktedonobacteria	0.00836974	0.0420097	tumor	70	44
k__Bacteria;p__Spirochaetes;c__[Leptospirae]	0.0101813	0.0501381	normal	19	6
k__Bacteria;p__Actinobacteria;c__Acidimicrobiia	0.0124554	0.0602009	normal	88	70
k__Bacteria;p__Planctomycetes;c__vadinHA49	0.0130616	0.0619833	normal	24	8
k__Bacteria;p__Bacteroidetes;c__VC2_1_Bac22	0.0134945	0.0628938	normal	26	12
k__Bacteria;p__GOUTA4;c__	0.0147723	0.0653489	normal	12	5
k__Bacteria;p__BRC1;c__NPL-UPA2	0.015156	0.0659285	normal	8	1
k__Bacteria;p__TM7;c__SC3	0.0144236	0.0660451	normal	45	21
k__Bacteria;p__GN02;c__BD1-5	0.0147297	0.0662834	normal	24	11
k__Bacteria;p__SR1;c__	0.0163902	0.0701285	normal	18	10
k__Bacteria;p__Actinobacteria;c__Rubrobacteria	0.0188083	0.07792	normal	49	29
k__Bacteria;p__Nitrospirae;c__Nitrospira	0.0191713	0.0781829	normal	80	63
k__Bacteria;p__OP3;c__koll11	0.0188081	0.079176	normal	21	7
k__Bacteria;p__Elusimicrobia;c__Endomicrobia	0.019878	0.0798176	normal	13	3
k__Bacteria;p__Synergistetes;c__Synergistia	0.0237275	0.0938316	tumor	50	52
