# Supplementary material for: Cytotoxic T-Cell Trafficking Chemokine Profiles Correlate With Defined Mucosal Microbial Communities in Colorectal Cancer
Source: Front Immunol. 2021 Sep 1;12:715559. doi: 10.3389/fimmu.2021.715559 (PMC8442671; doi:10.3389/fimmu.2021.715559)
Supplement: Supplementary file 12 [file Table_6.xlsx]

## Sheet: Sheet1
Phylum	p-value (Wilcoxon)	q-value (FDR)	Higher in normal or tumor	positive rate in the normal tissue(%)	positive rate in the tumor tissue(%)
k__Bacteria;p__Cyanobacteria	5.78995e-07	2.37388e-05	normal	97	98
k__Bacteria;p__Actinobacteria	0.000734317	0.005474	normal	100	100
k__Bacteria;p__Gemmatimonadetes	8.64369e-07	2.36261e-05	normal	94	82
k__Bacteria;p__Acidobacteria	0.00065796	0.00539528	normal	97	93
k__Bacteria;p__TM7	1.58823e-05	0.00026047	normal	94	75
k__Bacteria;p__Chlorobi	2.1489e-05	0.000293683	normal	80	51
k__Bacteria;p__Verrucomicrobia	0.000234366	0.00240225	normal	98	85
k__Bacteria;p__Chloroflexi	0.0120739	0.0471457	normal	95	87
k__Bacteria;p__OD1	0.000149219	0.00174799	normal	68	40
k__Bacteria;p__Armatimonadetes	0.000250765	0.00228475	normal	70	36
k__Bacteria;p__OP3	0.00145632	0.00852988	normal	32	15
k__Bacteria;p__[Thermi]	2.11003e-07	1.73022e-05	normal	77	36
k__Bacteria;p__Nitrospirae	0.0191713	0.0655019	normal	80	63
k__Bacteria;p__WPS-2	0.00198784	0.0101877	normal	59	37
k__Bacteria;p__Elusimicrobia	0.00190548	0.0104166	normal	51	34
k__Bacteria;p__BRC1	0.00109009	0.00687593	normal	30	11
k__Bacteria;p__GOUTA4	0.0147723	0.0550606	normal	12	5
k__Bacteria;p__Deferribacteres	0.000954665	0.00652355	normal	59	26
k__Bacteria;p__Fibrobacteres	0.00293151	0.0141402	normal	41	26
k__Bacteria;p__GN02	0.00339213	0.015453	normal	36	20
k__Bacteria;p__Planctomycetes	0.0112471	0.0461131	normal	81	67
k__Bacteria;p__SR1	0.0163902	0.0584346	normal	18	10
k__Bacteria;p__WS4	0.00506203	0.0218467	normal	10	1
k__Bacteria;p__AC1	0.0250618	0.0790412	normal	7	1
k__Bacteria;p__Fusobacteria	4.73022e-06	9.69696e-05	tumor	100	100
k__Bacteria;p__Synergistetes	0.0237275	0.0778263	tumor	50	52
